# Supplementary material for: Genome scan study of prostate cancer in Arabs: identification of three genomic regions with multiple prostate cancer susceptibility loci in Tunisians
Source: J Transl Med. 2013 May 13;11:121. doi: 10.1186/1479-5876-11-121 (PMC3659060; doi:10.1186/1479-5876-11-121)
Supplement: Additional file 3: Table S2 — The association of top 5749 SNPs identified by GWAS. [file 1479-5876-11-121-S3.xlsx]

## Sheet: Sheet1
SNP	CHR	BP	A1	F_A	F_U	A2	CHISQ	P	OR	odr
rs4322003	8	62823747	A	0.2063	0.05039	G	22.57	2.029e-06	4.9	2707
rs8074524	17	37723124	T	0.4922	0.2519	C	22.43	2.182e-06	2.878	5052
rs1053005	17	37719436	C	0.4922	0.2557	T	21.64	3.296e-06	2.821	5051
rs1201895	20	58692946	A	0.05469	0.2443	G	20.76	5.217e-06	0.179	5568
rs3809758	17	37725506	T	0.4844	0.2538	C	20.62	5.602e-06	2.761	5053
rs12601982	17	37715200	G	0.375	0.1692	A	20.08	7.439e-06	2.945	5050
rs4832049	2	86907230	T	0.1406	0.3588	C	19.99	7.78e-06	0.2925	575
rs8078731	17	37733907	T	0.3651	0.1641	A	19.44	1.039e-05	2.928	5054
rs138712	22	37471546	A	0.2266	0.4577	G	19.42	1.049e-05	0.3471	5734
rs950168	15	82497201	T	0.4375	0.2214	C	19.42	1.051e-05	2.736	4747
rs2144400	6	150547398	T	0.3145	0.1269	G	19.39	1.063e-05	3.156	2186
rs10869960	9	79536340	T	0.1587	0.3779	G	19.21	1.169e-05	0.3107	3112
rs6001173	22	37345248	C	0.2661	0.5	T	18.84	1.422e-05	0.3626	5720
rs5750627	22	37312267	C	0.2656	0.4962	T	18.71	1.521e-05	0.3673	5717
rs17173656	7	150229592	C	0.25	0.08779	T	18.68	1.547e-05	3.464	2572
rs1792367	11	92089066	C	0.4375	0.2252	T	18.64	1.577e-05	2.676	3853
rs10501367	11	56762163	T	0.3438	0.1527	C	18.58	1.631e-05	2.907	3750
rs1056610	22	37410024	C	0.2812	0.5115	T	18.5	1.697e-05	0.3737	5727
rs138702	22	37462547	T	0.2266	0.45	A	18.25	1.942e-05	0.358	5733
rs7142187	14	46930259	T	0.3175	0.1346	C	18.12	2.069e-05	2.99	4496
rs17068296	8	3817488	G	0.1953	0.05725	A	17.81	2.445e-05	3.997	2591
rs10105874	8	56558566	T	0.5156	0.2962	C	17.75	2.515e-05	2.53	2683
rs12686439	9	1816357	A	0.0625	0.2366	G	17.71	2.578e-05	0.2151	2949
rs6433429	2	174129921	A	0.2266	0.07634	G	17.67	2.634e-05	3.544	691
rs7933253	11	68904278	T	0.2734	0.1069	C	17.61	2.705e-05	3.145	3802
rs6918465	6	139369568	G	0.2742	0.1069	C	17.48	2.907e-05	3.157	2148
rs17707735	5	16893145	A	0.2891	0.1183	G	17.41	3.006e-05	3.03	1538
rs1791569	11	92099968	A	0.4297	0.2252	G	17.38	3.055e-05	2.592	3855
rs1504940	5	155670327	A	0.125	0.3206	G	17.26	3.265e-05	0.3027	1765
rs12549515	8	91351683	G	0.1719	0.0458	T	17.17	3.409e-05	4.324	2781
rs2777655	13	73745178	G	0.1719	0.0458	A	17.17	3.409e-05	4.324	4349
rs5761221	22	24531172	T	0.2578	0.4769	C	17.09	3.558e-05	0.381	5670
rs11020039	11	92055907	C	0.4062	0.207	T	17.05	3.647e-05	2.621	3849
rs11605053	11	56813428	T	0.3281	0.1473	C	17.03	3.682e-05	2.827	3760
rs1397222	3	163261669	C	0.1984	0.06107	T	16.98	3.772e-05	3.806	1121
rs10963540	9	1825334	G	0.03906	0.1947	A	16.93	3.881e-05	0.1682	2952
rs28527279	2	86802346	G	0.08594	0.2656	A	16.86	4.021e-05	0.2599	571
rs10098966	8	56565587	C	0.5234	0.3092	A	16.77	4.227e-05	2.454	2684
rs10810919	9	1816401	T	0.03125	0.1794	C	16.6	4.612e-05	0.1476	2950
rs10766557	11	19404123	C	0.1875	0.3931	G	16.56	4.72e-05	0.3562	3664
rs10963533	9	1822590	C	0.03906	0.1923	T	16.56	4.721e-05	0.1707	2951
rs16952029	16	78612166	A	0.1172	0.3053	T	16.52	4.809e-05	0.302	4947
rs17042700	3	576789	A	0.2031	0.06538	G	16.51	4.829e-05	3.644	851
rs7999590	13	39805624	A	0.4922	0.2829	G	16.41	5.089e-05	2.456	4289
rs210780	4	27056364	C	0.6016	0.3837	T	16.37	5.219e-05	2.425	1251
rs7045455	9	1813605	T	0.04688	0.2023	C	16.18	5.771e-05	0.1939	2948
rs10101279	8	56557728	C	0.5156	0.3062	G	16	6.339e-05	2.412	2682
rs12675713	8	3822178	C	0.2266	0.0814	A	15.99	6.368e-05	3.306	2592
rs17743577	14	46953692	C	0.1797	0.05344	T	15.96	6.464e-05	3.88	4497
rs4757808	11	19396372	T	0.1719	0.3702	C	15.96	6.481e-05	0.353	3661
rs7119375	11	56762540	A	0.3125	0.1412	G	15.92	6.607e-05	2.764	3751
rs277026	8	132659926	G	0.2698	0.1107	A	15.85	6.872e-05	2.969	2893
rs17122417	10	109025415	A	0.2344	0.08779	C	15.74	7.286e-05	3.181	3502
rs7949181	11	114170322	C	0.4141	0.2214	T	15.68	7.499e-05	2.486	3941
rs10403842	19	14718891	G	0.3516	0.1718	A	15.66	7.576e-05	2.614	5323
rs480034	6	149777123	C	0.25	0.458	T	15.64	7.646e-05	0.3944	2174
rs1792361	11	92083573	T	0.4274	0.2308	C	15.63	7.686e-05	2.488	3851
rs41521249	7	82556104	T	0.375	0.1899	C	15.58	7.926e-05	2.559	2487
rs31916	5	14867883	G	0.09375	0.2672	A	15.58	7.928e-05	0.2837	1529
rs16938610	8	74387703	T	0.3047	0.1374	C	15.49	8.286e-05	2.751	2758
rs387601	17	72858526	T	0.4844	0.2824	C	15.44	8.522e-05	2.387	5124
rs6880816	5	155797446	T	0.1016	0.2769	C	15.42	8.618e-05	0.2952	1775
rs6556623	5	155798927	C	0.1016	0.2769	A	15.42	8.618e-05	0.2952	1777
rs17631843	8	115300126	C	0.007937	0.1298	G	15.39	8.751e-05	0.05365	2847
rs225386	21	42556007	A	0.2656	0.4733	G	15.39	8.764e-05	0.4025	5638
rs10766558	11	19418991	T	0.1797	0.376	C	15.39	8.766e-05	0.3636	3666
rs3011246	16	61188714	G	0.1953	0.3945	A	15.36	8.875e-05	0.3725	4909
rs9474285	6	52633649	C	0.1562	0.04198	A	15.34	8.959e-05	4.226	1997
rs16960416	16	82003713	G	0.2578	0.1047	C	15.29	9.231e-05	2.972	4960
rs3132551	6	31193861	A	0.2344	0.08915	G	15.23	9.501e-05	3.128	1952
rs303530	10	90556756	T	0.1953	0.06489	G	15.22	9.556e-05	3.498	3447
rs310199	1	65122710	G	0.5	0.2977	A	15.2	9.681e-05	2.359	131
rs10767349	11	3597975	G	0.1797	0.374	A	15.18	9.778e-05	0.3666	3617
rs10766556	11	19402051	G	0.1875	0.3837	A	15.17	9.814e-05	0.3706	3663
rs3782007	11	113571648	A	0.2266	0.08462	G	15.14	9.993e-05	3.169	3937
rs1405187	17	47260598	A	0.2188	0.08015	G	15.04	0.0001055	3.213	5073
rs2622580	8	56568360	C	0.5397	0.3333	T	15.01	0.0001071	2.345	2686
rs16879651	5	51684979	T	0.1172	0.0229	C	15	0.0001072	5.664	1592
rs1548447	16	19598845	T	0.125	0.02672	C	14.97	0.0001094	5.204	4857
rs7729019	5	155776820	C	0.119	0.2984	T	14.96	0.0001101	0.3177	1773
rs9373589	6	149748981	G	0.25	0.4535	A	14.95	0.0001106	0.4017	2170
rs1532232	10	43776722	A	0.1875	0.06107	G	14.93	0.0001114	3.548	3357
rs855123	12	45983080	C	0.1875	0.06107	T	14.93	0.0001114	3.548	4078
rs2658947	8	56584316	A	0.5242	0.3192	G	14.89	0.0001139	2.349	2690
rs4810905	20	47038232	A	0.3516	0.1756	G	14.89	0.0001141	2.546	5531
rs10834648	11	3601921	A	0.5078	0.3062	G	14.87	0.0001153	2.338	3618
rs38772	7	48910433	A	0.2578	0.1069	T	14.85	0.0001165	2.903	2394
rs2960920	7	71721683	A	0.1746	0.05344	G	14.84	0.000117	3.747	2461
rs2922346	2	177153955	A	0.2857	0.4923	G	14.82	0.000118	0.4125	701
rs7836915	8	115297391	C	0.007937	0.126	T	14.82	0.0001181	0.05552	2846
rs4781178	16	12095593	A	0.1328	0.03077	G	14.82	0.0001185	4.824	4841
rs603939	1	84440040	T	0.381	0.1985	C	14.81	0.0001189	2.485	172
rs6125522	20	47059823	G	0.3548	0.1769	A	14.81	0.0001189	2.559	5533
rs4820346	22	37455020	C	0.2063	0.4038	G	14.77	0.0001218	0.3838	5732
rs4955451	3	135962498	C	0.2734	0.4771	T	14.74	0.0001233	0.4125	1068
rs2135036	5	155669910	T	0.1328	0.313	A	14.74	0.0001236	0.3362	1764
rs3011247	16	61193455	G	0.1953	0.3893	C	14.74	0.0001236	0.3807	4911
rs6945659	7	137414687	G	0.3968	0.2115	T	14.71	0.0001251	2.452	2549
rs12924031	16	81989701	C	0.2109	0.07634	T	14.7	0.0001261	3.235	4958
rs6030645	20	41156896	T	0.2109	0.07634	C	14.7	0.0001261	3.235	5516
rs17724665	9	1789226	T	0.04688	0.1923	G	14.69	0.0001267	0.2066	2944
rs7131851	12	128000530	G	0.5703	0.3654	A	14.67	0.0001279	2.305	4222
rs12716390	5	155760617	G	0.1172	0.2923	T	14.65	0.0001293	0.3214	1772
rs246607	5	142493879	A	0.5859	0.3808	G	14.6	0.0001331	2.301	1731
rs11246265	11	681029	C	0.4297	0.2405	T	14.59	0.0001335	2.38	3608
rs2235230	22	37454413	T	0.1825	0.374	C	14.54	0.0001372	0.3737	5730
rs1049457	2	86856539	C	0.2812	0.4845	T	14.54	0.0001375	0.4163	573
rs5757133	22	37277781	T	0.2031	0.3969	C	14.54	0.0001375	0.3873	5715
rs1791552	11	92087013	G	0.4062	0.2209	A	14.5	0.0001402	2.413	3852
rs10932665	2	150175275	A	0.25	0.1031	G	14.46	0.0001431	2.901	662
rs17158441	15	82496114	G	0.3438	0.1718	T	14.44	0.0001445	2.526	4746
rs12218153	10	109013136	T	0.2339	0.0916	C	14.38	0.0001493	3.027	3499
rs1573027	10	30241359	G	0.2891	0.1308	A	14.38	0.0001497	2.703	3344
rs11223312	11	132356227	C	0.2266	0.08779	T	14.33	0.0001533	3.044	3983
rs4938861	11	56812626	A	0.3281	0.1603	C	14.33	0.0001534	2.558	3759
rs1458326	11	92056960	G	0.3906	0.2099	A	14.27	0.0001583	2.413	3850
rs7433554	3	72080758	T	0.2063	0.4	C	14.25	0.0001601	0.39	973
rs1514690	11	3613623	C	0.1328	0.3092	T	14.21	0.0001632	0.3422	3623
rs1550818	5	65155810	T	0.1719	0.05385	C	14.2	0.0001648	3.647	1631
rs1394608	5	155715872	C	0.1172	0.2891	T	14.16	0.0001681	0.3265	1768
rs3795086	20	47007410	T	0.3516	0.1794	C	14.14	0.0001695	2.48	5528
rs1209917	21	39075620	C	0.5469	0.3473	G	14.13	0.000171	2.268	5621
rs9474276	6	52625334	T	0.1508	0.04198	C	14.12	0.0001715	4.052	1996
rs11223311	11	132355945	G	0.2266	0.08846	A	14.1	0.0001738	3.018	3982
rs11139180	9	83179576	C	0.5476	0.3473	G	14.09	0.0001747	2.275	3129
rs277023	8	132661555	T	0.2656	0.1154	C	14.06	0.0001774	2.773	2894
rs10112867	8	62841806	G	0.1953	0.0687	A	14.05	0.0001779	3.29	2708
rs303498	10	90541816	C	0.1953	0.0687	G	14.05	0.0001779	3.29	3445
rs303533	10	90555844	A	0.1953	0.0687	T	14.05	0.0001779	3.29	3446
rs4560233	22	37312388	A	0.2188	0.4115	T	14.05	0.0001779	0.4004	5718
rs6486738	12	127998668	G	0.5156	0.3192	C	13.99	0.0001842	2.27	4220
rs7304250	12	126177222	G	0.4603	0.2692	A	13.98	0.0001846	2.315	4204
rs10495703	2	20214264	T	0.2891	0.4885	C	13.98	0.0001852	0.4258	463
rs16866956	2	9250682	A	0.09375	0.2557	G	13.97	0.0001861	0.3011	434
rs2789492	6	149789072	A	0.3175	0.5191	G	13.96	0.0001872	0.4309	2177
rs514839	6	149690133	A	0.2578	0.4542	T	13.94	0.0001884	0.4174	2167
rs2243977	12	6440244	T	0.119	0.2901	C	13.86	0.0001967	0.3307	4008
rs17766460	2	214817052	C	0.2734	0.1221	T	13.83	0.0001996	2.705	775
rs11219774	11	124141583	C	0.2734	0.1221	A	13.83	0.0001996	2.705	3957
rs1406157	7	78748910	G	0.5312	0.3346	A	13.82	0.0002007	2.254	2481
rs2858822	13	32580194	A	0.3828	0.2061	C	13.82	0.0002017	2.389	4272
rs11135202	5	155783889	T	0.125	0.2962	G	13.79	0.0002047	0.3395	1774
rs9291848	5	65155783	A	0.1875	0.06489	G	13.74	0.0002097	3.326	1630
rs11228584	11	68766043	G	0.1562	0.04615	A	13.74	0.00021	3.827	3798
rs11263642	11	68857006	G	0.1484	0.04198	A	13.72	0.0002118	3.977	3800
rs4880820	10	1358024	A	0.2344	0.09542	C	13.71	0.0002137	2.902	3250
rs17384060	1	162938939	T	0.1825	0.06154	G	13.68	0.0002166	3.405	277
rs2658911	8	56568439	A	0.5238	0.3282	G	13.66	0.0002195	2.251	2687
rs2147811	13	32624311	A	0.4141	0.2328	C	13.65	0.0002198	2.329	4280
rs10732424	10	58443130	T	0.2109	0.08015	A	13.63	0.0002229	3.068	3392
rs2244083	12	6440800	T	0.119	0.2885	A	13.62	0.0002233	0.3333	4009
rs5757187	22	37351468	A	0.2422	0.4346	G	13.61	0.0002252	0.4157	5721
rs4938140	11	114194998	C	0.3672	0.1947	G	13.61	0.0002256	2.401	3944
rs4420497	15	82587271	T	0.3906	0.2137	C	13.59	0.000227	2.358	4749
rs12140469	1	108452283	C	0.1406	0.03817	T	13.55	0.0002329	4.124	230
rs1282020	1	111259010	G	0.2188	0.4077	T	13.54	0.0002331	0.4068	233
rs16950591	17	47260999	C	0.2188	0.08527	T	13.52	0.0002362	3.004	5075
rs12206213	6	73210852	G	0.02344	0.145	C	13.52	0.0002366	0.1415	2024
rs5750672	22	37434114	G	0.2422	0.4341	A	13.51	0.000237	0.4166	5728
rs9643088	8	115451710	C	0.6172	0.4186	A	13.51	0.0002375	2.239	2855
rs1792369	11	92092081	A	0.4062	0.2269	T	13.51	0.0002379	2.331	3854
rs855122	12	45983038	A	0.1797	0.06107	G	13.44	0.0002459	3.368	4077
rs10245884	7	48946593	T	0.246	0.1038	C	13.44	0.0002466	2.816	2395
rs603794	1	107891267	C	0.2109	0.08077	G	13.41	0.0002508	3.042	211
rs12554081	9	123165145	A	0.2812	0.1298	C	13.4	0.0002519	2.624	3227
rs8000082	13	52399201	T	0.2812	0.1298	C	13.4	0.0002519	2.624	4310
rs6786696	3	127592	A	0.1406	0.313	G	13.4	0.000252	0.3592	847
rs4933824	10	83809105	T	0.1406	0.03846	G	13.37	0.0002556	4.091	3433
rs1903150	8	21187621	G	0.1825	0.3654	C	13.37	0.0002559	0.3878	2639
rs7194394	16	79796319	C	0.1719	0.3511	A	13.36	0.0002572	0.3835	4951
rs16838484	2	137735363	A	0.2619	0.1154	G	13.34	0.0002597	2.72	625
rs715181	16	59402209	T	0.2823	0.1298	C	13.33	0.000261	2.637	4893
rs10940968	5	31845359	G	0.2656	0.458	C	13.32	0.0002626	0.428	1555
rs2273483	14	30652277	C	0.2656	0.458	T	13.32	0.0002626	0.428	4447
rs4297696	16	60838377	T	0.4141	0.2346	C	13.31	0.0002638	2.305	4903
rs11866218	16	19591893	T	0.125	0.03053	C	13.29	0.0002672	4.536	4856
rs2823207	21	15584875	T	0.125	0.03053	C	13.29	0.0002672	4.536	5588
rs2702648	11	19418229	C	0.2578	0.4496	T	13.28	0.0002683	0.4252	3665
rs2938729	16	61188819	G	0.2266	0.4147	T	13.27	0.000269	0.4134	4910
rs11060036	12	127998742	A	0.5081	0.3154	G	13.26	0.0002707	2.242	4221
rs4282157	4	22824232	A	0.1855	0.3692	G	13.25	0.0002719	0.389	1242
rs3912984	16	64567465	T	0.5156	0.3244	C	13.25	0.0002728	2.217	4921
rs11025102	11	19307344	A	0.3651	0.1938	G	13.25	0.0002732	2.392	3655
rs10774588	12	120136924	A	0.1797	0.06154	G	13.24	0.0002736	3.34	4193
rs12000987	9	74686641	T	0.1111	0.02326	C	13.24	0.0002748	5.25	3067
rs11097014	4	39736763	C	0.2344	0.0969	A	13.23	0.000275	2.853	1270
rs1992140	6	74598082	T	0.1328	0.03462	C	13.23	0.0002756	4.271	2029
rs7028929	9	97584438	A	0.1172	0.02672	G	13.22	0.0002766	4.836	3145
rs4821807	22	37395528	G	0.2422	0.4313	A	13.2	0.0002793	0.4214	5725
rs1911223	14	82036723	A	0.3203	0.5155	C	13.17	0.0002851	0.4429	4530
rs10245239	7	137393776	C	0.3594	0.1908	T	13.16	0.0002856	2.379	2548
rs11228976	11	56787538	A	0.3203	0.1603	C	13.14	0.0002889	2.469	3755
rs4877367	9	89388071	A	0.125	0.03077	G	13.12	0.0002914	4.5	3134
rs2037038	4	90346351	G	0.3095	0.1512	A	13.12	0.0002928	2.517	1323
rs3827356	22	37394752	C	0.2422	0.4308	A	13.11	0.0002942	0.4223	5724
rs442149	14	30653996	G	0.2698	0.4618	A	13.07	0.0002996	0.4307	4448
rs2215418	5	57042288	G	0.25	0.4389	C	13.07	0.0003001	0.4261	1606
rs3094127	6	30805426	G	0.25	0.4389	A	13.07	0.0003001	0.4261	1945
rs6923	2	150134608	T	0.5565	0.3615	C	13.06	0.0003022	2.215	657
rs36652	5	36759080	G	0.2381	0.1	A	13.05	0.0003034	2.812	1573
rs6519120	22	37321339	T	0.2344	0.4219	G	13.03	0.0003064	0.4195	5719
rs6947418	7	142218734	T	0.03906	0.1679	A	13	0.0003113	0.2014	2558
rs3777378	5	136999155	T	0.2891	0.1374	C	13	0.0003116	2.553	1723
rs11242395	5	137024751	T	0.2891	0.1374	C	13	0.0003116	2.553	1724
rs7556550	1	89700632	T	0.2734	0.126	C	12.99	0.0003127	2.612	181
rs6019574	20	47040553	A	0.3438	0.1794	G	12.99	0.0003139	2.396	5532
rs10849859	12	120151810	T	0.1719	0.05769	C	12.96	0.0003177	3.39	4194
rs17571052	18	33516004	G	0.1719	0.05769	C	12.96	0.0003177	3.39	5182
rs11105171	12	87999910	G	0.6016	0.4077	A	12.94	0.0003222	2.193	4135
rs2499518	1	61759927	T	0.5714	0.3779	G	12.93	0.0003228	2.195	115
rs1122900	5	36724938	C	0.3672	0.5611	A	12.93	0.0003234	0.4539	1569
rs4353686	2	69297745	A	0.3672	0.1985	G	12.92	0.0003246	2.343	546
rs2036620	8	56575925	A	0.5703	0.3779	G	12.92	0.0003253	2.185	2688
rs10818415	9	121811389	T	0.3095	0.1527	C	12.91	0.000327	2.488	3217
rs1514689	11	3613542	A	0.1406	0.3092	G	12.9	0.0003294	0.3657	3622
rs1076323	19	37258736	A	0.2266	0.4115	G	12.89	0.0003301	0.4189	5360
rs16948111	17	44881392	G	0.1641	0.05344	C	12.88	0.0003316	3.477	5071
rs9535744	13	51209482	C	0.04762	0.1822	G	12.88	0.0003317	0.2245	4305
rs1891593	1	149802540	C	0.5938	0.4008	T	12.88	0.0003327	2.185	251
rs9497223	6	145622251	T	0.2031	0.07752	C	12.86	0.0003359	3.033	2156
rs6749365	2	177166998	A	0.4219	0.2443	G	12.85	0.0003369	2.258	704
rs980944	3	116412202	G	0.03125	0.1538	T	12.82	0.0003426	0.1774	1047
rs10491376	5	36738199	G	0.007812	0.1107	T	12.82	0.0003436	0.06326	1570
rs1322027	6	17154499	A	0.01562	0.126	C	12.81	0.0003442	0.1101	1890
rs10204262	2	150131998	G	0.25	0.1094	C	12.8	0.0003466	2.714	655
rs1009438	12	123672053	C	0.3254	0.1654	G	12.76	0.0003536	2.434	4196
rs7938606	11	92111909	G	0.3984	0.2252	C	12.75	0.0003569	2.279	3856
rs12734340	1	89836201	A	0.2891	0.1385	G	12.74	0.0003587	2.53	193
rs8142322	22	32944920	A	0.2891	0.1385	C	12.74	0.0003587	2.53	5692
rs12473379	2	177154569	G	0.2937	0.4847	C	12.73	0.0003597	0.4419	702
rs4512434	9	6543054	C	0.09524	0.25	T	12.73	0.0003599	0.3158	2972
rs303497	10	90541271	T	0.254	0.1124	A	12.7	0.0003662	2.688	3444
rs9385269	6	98654700	T	0.3492	0.542	C	12.67	0.0003717	0.4535	2073
rs12543741	8	70617791	A	0.2742	0.1269	G	12.64	0.0003771	2.599	2739
rs2514283	11	90931525	C	0.2619	0.45	T	12.64	0.000378	0.4337	3845
rs11617881	13	31478110	C	0.2969	0.145	T	12.64	0.0003785	2.489	4268
rs12856583	13	31487490	A	0.2969	0.145	G	12.64	0.0003785	2.489	4269
rs2155388	11	124951853	A	0.5234	0.3359	G	12.63	0.0003793	2.172	3966
rs231518	17	39316977	T	0.1875	0.0687	C	12.63	0.0003798	3.128	5059
rs231513	17	39320726	C	0.1875	0.0687	G	12.63	0.0003798	3.128	5060
rs483166	2	239011380	A	0.3281	0.5192	G	12.63	0.0003802	0.4522	824
rs11158958	14	72037744	T	0.1746	0.35	C	12.61	0.0003836	0.3929	4516
rs10984794	9	121811033	C	0.3175	0.1603	T	12.61	0.0003842	2.436	3216
rs10173317	2	150134163	C	0.5397	0.35	T	12.61	0.0003846	2.177	656
rs2573276	13	45391813	C	0.5469	0.3577	G	12.6	0.0003855	2.167	4298
rs7179520	15	89972904	C	0.1032	0.2595	G	12.59	0.0003869	0.3282	4771
rs17438800	1	89784063	G	0.2656	0.1221	C	12.59	0.0003873	2.6	188
rs16838667	2	137769483	G	0.2656	0.1221	A	12.59	0.0003873	2.6	626
rs4740349	9	132430323	T	0.5	0.313	C	12.59	0.0003884	2.195	3244
rs4832311	2	86832406	G	0.2698	0.458	T	12.59	0.0003887	0.4373	572
rs11712587	3	116435094	A	0.03125	0.1523	G	12.58	0.0003892	0.1795	1048
rs12614574	2	190206377	T	0.1508	0.04615	C	12.58	0.0003896	3.67	726
rs17651344	5	16899836	G	0.1508	0.04615	C	12.58	0.0003896	3.67	1539
rs2426127	20	47138643	T	0.3359	0.1756	C	12.56	0.000395	2.375	5534
rs11721736	4	95880166	T	0.4766	0.2939	C	12.55	0.0003963	2.187	1331
rs1049458	2	86856708	C	0.2891	0.4771	G	12.52	0.0004026	0.4456	574
rs3130981	6	31191792	T	0.2063	0.08077	C	12.52	0.0004034	2.959	1949
rs7374120	3	138651820	C	0.619	0.4275	T	12.49	0.0004081	2.176	1073
rs1448537	2	177137907	T	0.2891	0.4769	A	12.47	0.0004137	0.4459	700
rs6809785	3	42245074	C	0.1328	0.2962	G	12.47	0.0004144	0.364	932
rs2072795	22	37394155	A	0.2419	0.4275	G	12.46	0.0004157	0.4274	5723
rs10272208	7	105119055	C	0.5859	0.3962	A	12.44	0.0004198	2.157	2519
rs4709219	6	158915855	G	0.4286	0.2519	C	12.43	0.0004224	2.227	2214
rs369643	6	149841491	T	0.5625	0.374	C	12.42	0.0004248	2.152	2181
rs10896053	11	65336246	G	0.3203	0.1641	A	12.41	0.0004263	2.4	3779
rs7114237	11	65338328	G	0.3203	0.1641	C	12.41	0.0004263	2.4	3780
rs4270939	8	144165303	T	0.6172	0.4275	C	12.38	0.0004331	2.159	2932
rs2919871	2	88207561	A	0.1429	0.3092	T	12.38	0.0004336	0.3724	578
rs10804142	2	205109283	G	0.1429	0.3092	C	12.38	0.0004336	0.3724	759
rs36651	5	36759152	T	0.2381	0.1031	C	12.38	0.0004338	2.72	1574
rs1981390	21	35047103	G	0.2578	0.4423	A	12.37	0.0004353	0.438	5614
rs10860935	12	101807061	A	0.2969	0.1462	T	12.37	0.0004361	2.467	4169
rs12929342	16	81999803	T	0.1429	0.04231	G	12.35	0.0004413	3.773	4959
rs16910300	9	122875020	C	0.2656	0.1231	T	12.35	0.0004419	2.577	3222
rs4906033	14	100599167	A	0.3065	0.1527	G	12.34	0.0004424	2.452	4603
rs7182208	15	21307940	G	0.2698	0.126	C	12.33	0.0004457	2.565	4612
rs896523	8	510044	A	0.1797	0.06489	G	12.31	0.0004499	3.157	2580
rs724493	11	79596938	C	0.1797	0.06489	T	12.31	0.0004499	3.157	3820
rs7216047	17	7086005	G	0.1797	0.06489	C	12.31	0.0004499	3.157	4996
rs13035541	2	69292492	G	0.4524	0.2731	A	12.31	0.0004504	2.199	543
rs16983525	20	61186565	T	0.02381	0.1385	G	12.28	0.0004571	0.1518	5581
rs6560612	9	79517988	T	0.127	0.2885	C	12.28	0.0004572	0.3588	3110
rs10902190	11	668561	T	0.3359	0.1769	C	12.27	0.0004604	2.353	3607
rs9815585	3	98508607	G	0.1016	0.2538	A	12.27	0.0004611	0.3323	1014
rs225396	21	42560423	C	0.3125	0.5	T	12.25	0.0004654	0.4545	5640
rs7911992	10	25099469	G	0.1953	0.3702	A	12.24	0.000468	0.4129	3321
rs5757231	22	37401604	G	0.2422	0.4237	A	12.23	0.0004699	0.4348	5726
rs4973649	2	242683192	G	0.3413	0.1808	T	12.23	0.0004708	2.348	842
rs477041	2	239020734	C	0.3203	0.5076	G	12.21	0.0004751	0.4571	827
rs10799189	1	5232677	A	0.2578	0.1183	G	12.2	0.0004785	2.588	11
rs12745246	1	89773288	T	0.2578	0.1183	G	12.2	0.0004785	2.588	186
rs12723859	1	113692919	G	0.4609	0.2824	A	12.19	0.0004802	2.172	241
rs10847285	12	126198127	A	0.4609	0.2824	G	12.19	0.0004802	2.172	4207
rs10743585	12	26486215	C	0.2734	0.1298	T	12.19	0.000481	2.524	4041
rs1510063	5	83732185	C	0.3828	0.2154	T	12.18	0.0004827	2.259	1659
rs12804063	11	109000719	G	0.3095	0.1565	A	12.17	0.0004845	2.416	3932
rs2658935	8	56576523	T	0.5312	0.3462	C	12.17	0.0004847	2.141	2689
rs6714273	2	4166573	T	0.5	0.3168	C	12.17	0.0004862	2.157	423
rs1374080	5	14905610	C	0.1562	0.3231	T	12.17	0.0004863	0.388	1533
rs9566949	13	31463539	C	0.3281	0.1718	T	12.13	0.0004958	2.355	4267
rs2498649	6	139443617	A	0.1797	0.06538	G	12.12	0.0004989	3.131	2149
rs17824543	20	60451770	C	0.4297	0.2557	G	12.11	0.0005027	2.193	5578
rs4263138	2	240708843	A	0.3984	0.2287	C	12.1	0.0005044	2.234	839
rs1701641	18	59602279	A	0.5234	0.3397	T	12.1	0.0005052	2.135	5238
rs9384860	6	113751261	C	0.1172	0.2731	A	12.08	0.0005091	0.3534	2100
rs2152815	10	109017910	C	0.2258	0.09542	T	12.08	0.0005097	2.765	3500
rs1424165	16	81824276	T	0.3333	0.1756	A	12.08	0.0005109	2.348	4956
rs10872705	6	154658111	G	0.3016	0.4884	A	12.07	0.0005122	0.4524	2200
rs4677148	3	72475335	G	0.375	0.2099	T	12.06	0.0005161	2.258	975
rs4771946	13	95860425	T	0.2031	0.3779	C	12.06	0.0005163	0.4197	4382
rs11082413	18	40778503	G	0.2031	0.3779	A	12.06	0.0005163	0.4197	5198
rs618900	11	124855740	G	0.3254	0.1692	C	12.05	0.0005169	2.368	3963
rs2147384	1	34855555	C	0.5312	0.3473	A	12.05	0.0005191	2.13	79
rs10763548	10	59915690	A	0.2266	0.4046	G	12.04	0.0005207	0.4311	3396
rs10826197	10	59912647	A	0.2891	0.4733	C	12.04	0.000521	0.4525	3395
rs11639621	16	81545373	T	0.2891	0.4733	G	12.04	0.000521	0.4525	4954
rs2523386	6	29819726	A	0.2188	0.0916	G	12.03	0.0005235	2.777	1930
rs4582630	9	123021585	A	0.2188	0.0916	G	12.03	0.0005235	2.777	3226
rs12050400	14	100756633	C	0.127	0.2863	A	12.02	0.0005256	0.3627	4607
rs3357	8	73889305	C	0.1719	0.06107	T	12.01	0.0005305	3.191	2752
rs1545301	3	67001058	C	0.5391	0.355	T	12	0.0005316	2.125	962
rs2240983	7	43447162	A	0.02344	0.1346	G	12	0.0005319	0.1543	2377
rs7375035	3	138639641	A	0.619	0.4313	G	12	0.0005321	2.143	1070
rs1444086	4	146534313	T	0.5625	0.3769	G	12	0.0005322	2.125	1400
rs6665373	1	101790026	G	0.1016	0.2519	T	12	0.0005324	0.3357	206
rs1031767	11	37629093	G	0.4603	0.2824	A	11.99	0.0005341	2.167	3720
rs7682406	4	177809071	A	0.5873	0.4	T	11.98	0.0005372	2.135	1466
rs1946990	22	37242717	A	0.6016	0.4147	G	11.97	0.0005401	2.131	5714
rs7146816	14	85252320	G	0.4206	0.2481	T	11.97	0.000541	2.2	4551
rs16859465	1	231926152	T	0.4062	0.2366	G	11.96	0.0005441	2.207	386
rs7198109	16	17981964	T	0.4062	0.2366	G	11.96	0.0005441	2.207	4855
rs17531821	14	98265624	A	0.07812	0.2192	G	11.95	0.0005452	0.3018	4586
rs12987503	2	161459767	A	0.119	0.03053	C	11.95	0.0005454	4.291	682
rs1496719	15	90887248	A	0.4194	0.2462	G	11.95	0.0005476	2.212	4775
rs11610621	12	120155516	A	0.008065	0.1077	T	11.94	0.0005506	0.06736	4195
rs1163073	10	105012924	C	0.1641	0.3308	T	11.94	0.0005508	0.3971	3472
rs12537341	7	42379029	T	0.1587	0.3256	C	11.93	0.0005512	0.3908	2370
rs11226367	11	103826844	C	0.2143	0.08846	T	11.92	0.0005564	2.81	3914
rs12472971	2	45336004	T	0.1094	0.2615	C	11.92	0.0005568	0.3467	510
rs4812858	20	42782631	T	0.4844	0.3053	C	11.9	0.0005601	2.137	5518
rs255761	5	53357713	T	0.1562	0.3206	G	11.88	0.0005678	0.3924	1593
rs17128308	14	91981104	A	0.3359	0.1794	G	11.87	0.00057	2.314	4573
rs12211573	6	73219202	A	0.02344	0.1336	G	11.86	0.0005724	0.1557	2025
rs11223314	11	132359739	A	0.2031	0.0814	G	11.86	0.000575	2.877	3984
rs6597991	11	682908	T	0.4286	0.2557	C	11.84	0.0005782	2.183	3609
rs1823192	4	181383218	G	0.2698	0.1279	C	11.84	0.0005796	2.52	1485
rs156774	9	75439239	T	0.01562	0.1192	A	11.83	0.0005824	0.1173	3075
rs17400404	5	106619513	A	0.25	0.1145	T	11.81	0.0005899	2.578	1687
rs9784121	2	240701418	G	0.3984	0.2308	T	11.81	0.0005903	2.208	837
rs10139098	14	98411051	G	0.119	0.03077	A	11.8	0.0005912	4.257	4593
rs7662840	4	11426496	G	0.04688	0.1718	A	11.8	0.000593	0.2372	1199
rs16925235	10	53383812	G	0.3333	0.1769	A	11.8	0.0005933	2.326	3372
rs8187996	9	74706315	T	0.1328	0.03846	C	11.79	0.0005944	3.829	3069
rs7199342	16	1655455	C	0.1328	0.03846	T	11.79	0.0005944	3.829	4802
rs2132303	1	2213118	T	0.2656	0.126	C	11.79	0.0005955	2.51	2
rs10491108	17	25817443	C	0.125	0.03435	T	11.78	0.0005994	4.016	5025
rs4941301	18	60531125	C	0.125	0.03435	T	11.78	0.0005994	4.016	5257
rs6775189	3	155076337	C	0.2302	0.4077	T	11.76	0.0006045	0.4344	1102
rs10885439	10	115125412	G	0.3413	0.5267	A	11.76	0.0006061	0.4655	3548
rs2333038	3	126251056	G	0.3413	0.5271	A	11.75	0.0006079	0.4647	1059
rs4906034	14	100599190	A	0.3016	0.1527	G	11.75	0.0006094	2.397	4604
rs17439873	4	39748321	C	0.2266	0.09766	T	11.73	0.0006139	2.707	1271
rs1551945	15	37554379	T	0.05469	0.1832	C	11.72	0.0006168	0.2579	4660
rs11615639	12	98881609	C	0.02344	0.1328	T	11.72	0.0006169	0.1567	4157
rs11102183	1	111276944	T	0.2188	0.3931	C	11.72	0.0006177	0.4322	234
rs13107428	4	113094408	T	0.2188	0.3931	C	11.72	0.0006177	0.4322	1352
rs7955730	12	100832226	T	0.5391	0.3566	C	11.72	0.0006194	2.11	4163
rs12577148	11	26897102	G	0.1641	0.05725	A	11.71	0.0006222	3.232	3700
rs2445174	11	18220412	C	0.07031	0.2061	T	11.71	0.0006226	0.2913	3653
rs10977402	9	895068	G	0.3906	0.2252	A	11.69	0.0006295	2.206	2939
rs11238778	10	43742560	A	0.3203	0.5039	G	11.68	0.0006307	0.464	3356
rs652101	8	113104498	A	0.1797	0.3473	G	11.68	0.000631	0.4116	2831
rs11919584	3	104092618	G	0.2109	0.08779	A	11.67	0.0006358	2.778	1028
rs9455810	6	169111115	C	0.2109	0.08779	T	11.67	0.0006358	2.778	2246
rs9346792	6	159876688	T	0.4219	0.2519	C	11.66	0.000638	2.167	2218
rs9596054	13	30505186	G	0.2812	0.4618	A	11.66	0.0006389	0.456	4262
rs10762104	10	52826982	C	0.4048	0.2366	A	11.65	0.0006419	2.194	3369
rs11635176	15	58367625	A	0.1484	0.3092	G	11.65	0.000642	0.3895	4715
rs1400968	2	123270576	C	0.4603	0.2846	T	11.64	0.0006443	2.144	608
rs270909	2	161318724	C	0.1172	0.03053	T	11.63	0.0006474	4.215	676
rs9382274	6	53985140	A	0.1172	0.03053	G	11.63	0.0006474	4.215	2005
rs9349692	6	53988970	A	0.1172	0.03053	G	11.63	0.0006474	4.215	2007
rs540943	11	65666705	A	0.1172	0.03053	G	11.63	0.0006474	4.215	3784
rs17135416	16	1585746	C	0.1172	0.03053	T	11.63	0.0006474	4.215	4797
rs4893900	2	177164690	A	0.25	0.4275	G	11.63	0.0006489	0.4464	703
rs208194	20	40940300	A	0.1508	0.313	G	11.62	0.0006515	0.3898	5513
rs33992437	2	69908675	C	0.1905	0.07364	G	11.62	0.0006523	2.96	550
rs11658512	17	29531724	A	0.1905	0.07364	T	11.62	0.0006523	2.96	5038
rs6137433	20	21703750	C	0.2222	0.09542	T	11.6	0.0006597	2.709	5475
rs12809496	12	13749176	G	0.1825	0.3511	A	11.6	0.0006602	0.4126	4020
rs9307376	4	113089585	T	0.2188	0.3923	C	11.6	0.0006606	0.4337	1351
rs5757193	22	37364813	A	0.2188	0.3923	G	11.6	0.0006606	0.4337	5722
rs4676155	2	106254504	C	0.1935	0.3654	T	11.59	0.0006623	0.4168	586
rs7742219	6	158089943	T	0.3359	0.1808	C	11.59	0.0006623	2.293	2211
rs10279881	7	49293017	T	0.1875	0.07252	G	11.59	0.0006636	2.951	2410
rs10512453	17	29090113	A	0.1875	0.07252	G	11.59	0.0006636	2.951	5029
rs10501879	11	97497884	T	0.3281	0.1744	C	11.58	0.0006676	2.312	3868
rs12408544	1	89833602	T	0.2812	0.1385	C	11.57	0.0006698	2.435	191
rs303491	10	90531012	T	0.2656	0.1269	C	11.55	0.0006773	2.488	3443
rs28709752	16	17199575	C	0.2656	0.1269	G	11.55	0.0006773	2.488	4854
rs1376539	4	180260284	G	0.25	0.4269	A	11.54	0.0006824	0.4474	1474
rs292354	18	5118439	A	0.5	0.3217	G	11.53	0.0006834	2.108	5141
rs7559149	2	109767692	T	0.1094	0.02672	C	11.53	0.0006842	4.474	589
rs2289255	4	187325859	T	0.1094	0.02672	C	11.53	0.0006842	4.474	1498
rs6600157	16	1596322	A	0.1094	0.02672	G	11.53	0.0006842	4.474	4798
rs12117895	1	34851837	A	0.5312	0.3511	G	11.53	0.0006853	2.094	78
rs4968906	17	64130649	T	0.4127	0.2443	C	11.52	0.0006902	2.174	5094
rs355411	5	77317034	G	0.4444	0.2713	A	11.51	0.0006924	2.149	1651
rs4970520	1	27556983	A	0.2266	0.09924	G	11.51	0.000693	2.659	61
rs2844845	6	29820738	A	0.2266	0.09924	T	11.51	0.000693	2.659	1931
rs10484268	6	34400964	C	0.2266	0.09924	T	11.51	0.000693	2.659	1972
rs10219562	12	100278834	C	0.2266	0.09924	T	11.51	0.000693	2.659	4161
rs12966398	18	61818001	T	0.5859	0.4031	A	11.5	0.0006957	2.095	5261
rs5017316	6	150375182	T	0.5391	0.3588	A	11.49	0.0007002	2.09	2184
rs10963396	9	1801657	A	0.1172	0.03077	T	11.49	0.0007009	4.181	2945
rs9558278	13	103827618	A	0.5873	0.4038	T	11.49	0.0007012	2.101	4406
rs9836078	3	138640295	G	0.6111	0.4275	A	11.48	0.0007021	2.105	1071
rs10173203	2	55112208	G	0.2109	0.3828	C	11.48	0.0007029	0.431	522
rs13155424	5	161699154	A	0.5887	0.4046	C	11.47	0.0007056	2.107	1788
rs10483565	14	47086453	T	0.2778	0.1357	C	11.47	0.0007069	2.451	4502
rs632800	1	184464019	A	0.2109	0.08846	C	11.46	0.0007106	2.755	305
rs3780304	9	79578349	C	0.1641	0.3269	A	11.46	0.000712	0.4041	3113
rs7175469	15	88464895	A	0.6032	0.4198	G	11.46	0.000712	2.1	4767
rs17613673	14	98338710	T	0.03175	0.1462	C	11.46	0.0007126	0.1915	4592
rs966163	3	73457992	A	0.3281	0.1756	G	11.45	0.0007137	2.293	981
rs200988	6	27927332	G	0.2266	0.4	T	11.45	0.0007139	0.4394	1919
rs4748977	10	25092048	A	0.2266	0.4	T	11.45	0.0007139	0.4394	3320
rs974288	13	28059437	G	0.3672	0.5496	A	11.45	0.0007141	0.4755	4248
rs2500035	11	4972147	T	0.3203	0.1692	G	11.44	0.0007173	2.313	3629
rs9349739	6	9705195	C	0.6094	0.4269	T	11.43	0.0007232	2.094	1854
rs2220741	1	227140608	A	0.1508	0.3115	G	11.42	0.0007248	0.3924	368
rs7810351	7	7039598	T	0.1562	0.05344	C	11.42	0.0007256	3.28	2265
rs7781179	7	7050687	C	0.1562	0.05344	A	11.42	0.0007256	3.28	2266
rs11204131	8	20675243	G	0.1719	0.3359	A	11.42	0.0007259	0.4104	2636
rs278536	8	94330163	C	0.09375	0.2366	T	11.42	0.0007266	0.3337	2783
rs7517206	1	89792341	T	0.2734	0.1336	C	11.42	0.0007267	2.441	189
rs3786557	19	54373093	A	0.3047	0.4847	G	11.4	0.0007336	0.4658	5383
rs9352248	6	76714973	T	0	0.08397	G	11.39	0.0007382	0	2036
rs17257221	5	101044509	C	0.1094	0.02692	T	11.39	0.0007383	4.439	1681
rs7117130	11	101263858	C	0.1094	0.02692	T	11.39	0.0007383	4.439	3903
rs1951635	14	23599730	A	0.1094	0.02692	G	11.39	0.0007383	4.439	4433
rs12963692	18	69742176	A	0.1094	0.02692	G	11.39	0.0007383	4.439	5295
rs12935101	16	10028694	C	0.119	0.2713	A	11.39	0.0007391	0.3629	4835
rs10732423	10	58441435	A	0.2222	0.09615	G	11.39	0.0007395	2.686	3391
rs4670020	2	6063605	T	0.05469	0.1808	G	11.38	0.000742	0.2622	430
rs7809618	7	48897271	C	0.3906	0.2269	A	11.38	0.0007429	2.184	2393
rs10914991	1	34847447	T	0.5938	0.4122	A	11.37	0.0007458	2.084	77
rs11204134	8	20676895	T	0.1587	0.3206	A	11.36	0.0007487	0.3998	2637
rs7017226	8	115378910	A	0.2857	0.4654	G	11.35	0.0007529	0.4595	2849
rs11025987	11	21214935	A	0.2063	0.08527	C	11.35	0.0007558	2.789	3675
rs412363	22	32920677	A	0.1172	0.2674	G	11.34	0.0007567	0.3636	5688
rs10816127	9	9412544	C	0.3492	0.1923	G	11.34	0.0007581	2.254	2983
rs6087577	20	32419084	G	0.3125	0.4924	A	11.33	0.000763	0.4686	5480
rs959569	18	33521327	A	0.1746	0.06489	G	11.33	0.0007633	3.049	5183
rs1548617	7	3815177	T	0.129	0.2846	G	11.33	0.0007645	0.3724	2254
rs6896004	5	123390851	T	0.2812	0.1395	G	11.32	0.0007653	2.413	1712
rs10501018	11	25651576	G	0.03175	0.145	C	11.31	0.0007697	0.1933	3696
rs10237250	7	145715401	C	0.2031	0.08397	G	11.31	0.0007701	2.781	2561
rs10503463	8	13569682	G	0.2031	0.08397	C	11.31	0.0007701	2.781	2613
rs10940969	5	31845402	C	0.2422	0.416	A	11.29	0.0007779	0.4486	1556
rs6986346	8	136866933	C	0.4453	0.2748	G	11.29	0.000778	2.119	2909
rs10141117	14	46986124	G	0.4609	0.2885	T	11.29	0.000781	2.109	4499
rs2723934	12	89537434	A	0.4286	0.2595	C	11.28	0.0007848	2.14	4138
rs17815419	4	16457449	A	0.04688	0.1679	T	11.28	0.0007851	0.2437	1212
rs774407	6	113668957	T	0.3203	0.5	C	11.26	0.000791	0.4713	2096
rs2789488	6	149766983	A	0.3203	0.5	G	11.26	0.000791	0.4713	2173
rs13421487	2	123265763	G	0.1797	0.0687	A	11.26	0.0007924	2.969	607
rs7978095	12	126799314	G	0.2188	0.3893	A	11.26	0.0007932	0.4392	4213
rs11692547	2	69297498	G	0.3828	0.2214	A	11.26	0.0007933	2.182	545
rs6977075	7	137426407	A	0.3594	0.2016	G	11.25	0.0007963	2.222	2551
rs4337135	12	98802775	T	0.04688	0.168	C	11.24	0.0008003	0.2436	4155
rs10032859	4	22826576	G	0.1349	0.2901	C	11.24	0.0008009	0.3817	1243
rs328507	20	55463163	A	0.1328	0.2863	G	11.23	0.0008036	0.3819	5547
rs6081026	20	18115074	G	0.4141	0.2481	A	11.23	0.000807	2.142	5464
rs306664	12	27590018	A	0.1797	0.3435	G	11.21	0.0008117	0.4186	4043
rs4883975	13	74058654	C	0.1797	0.3435	A	11.21	0.0008117	0.4186	4351
rs11570819	14	49894163	T	0.3984	0.2346	C	11.21	0.0008133	2.161	4503
rs12143597	1	151434489	A	0.05469	0.1794	G	11.21	0.0008138	0.2646	252
rs10198127	2	177620449	C	0.05469	0.1794	T	11.21	0.0008138	0.2646	708
rs10508555	10	18316688	C	0.2937	0.4729	G	11.21	0.0008147	0.4634	3297
rs3782945	13	94509455	A	0.2258	0.09924	G	11.21	0.0008155	2.647	4370
rs1872581	4	68401081	C	0.3594	0.2023	T	11.2	0.0008169	2.212	1290
rs12409358	1	89765422	T	0.3413	0.187	C	11.19	0.0008221	2.252	185
rs10223898	7	49309702	A	0.1984	0.08077	G	11.19	0.0008224	2.817	2412
rs10836838	11	37640308	A	0.4531	0.2824	G	11.19	0.0008232	2.105	3724
rs1416552	9	77941503	G	0.3281	0.1769	A	11.18	0.0008259	2.272	3089
rs4491650	19	43931017	G	0.2734	0.1346	A	11.18	0.0008272	2.419	5370
rs1550826	5	14893668	C	0.1484	0.3053	T	11.18	0.0008282	0.3966	1531
rs10250361	7	10227554	G	0.1484	0.3053	A	11.18	0.0008282	0.3966	2290
rs17388373	2	84138876	G	0.2969	0.1527	A	11.18	0.0008287	2.343	567
rs10013963	4	118411330	A	0.2969	0.1527	G	11.18	0.0008287	2.343	1363
rs4808387	19	14700160	C	0.2969	0.1527	T	11.18	0.0008287	2.343	5321
rs11145565	9	79600333	C	0.1641	0.3244	G	11.17	0.00083	0.4087	3114
rs12415965	10	3314408	G	0.1641	0.3244	C	11.17	0.00083	0.4087	3257
rs2456264	9	75447949	C	0.01562	0.1145	T	11.16	0.0008348	0.1228	3076
rs952121	15	23426491	T	0.3651	0.5465	C	11.15	0.0008384	0.4771	4621
rs10869978	9	79653272	G	0.2109	0.3798	A	11.15	0.0008416	0.4365	3115
rs6439203	3	98686182	G	0.0873	0.2269	C	11.14	0.0008429	0.3259	1017
rs2823061	21	15403536	G	0.3651	0.5462	A	11.14	0.0008456	0.4778	5587
rs12191311	6	37711685	T	0.375	0.2154	C	11.14	0.0008457	2.186	1983
rs17696583	6	34399743	C	0.2188	0.09542	T	11.14	0.0008458	2.654	1971
rs2974656	5	2954360	A	0.2581	0.4346	C	11.14	0.000847	0.4525	1504
rs12504495	4	22843221	C	0.1935	0.3615	T	11.13	0.000849	0.4238	1245
rs11607817	11	56793970	C	0.3516	0.1962	T	11.13	0.0008516	2.222	3757
rs1468477	19	37242549	A	0.2031	0.3702	G	11.12	0.0008537	0.4336	5359
rs1528269	7	78749568	A	0.5156	0.3397	G	11.11	0.0008569	2.069	2482
rs12147496	14	85209268	A	0.2266	0.3969	C	11.11	0.0008594	0.445	4540
rs17088303	18	69596587	T	0.2266	0.3969	G	11.11	0.0008594	0.445	5293
rs6436793	2	229038455	G	0.4609	0.2901	A	11.09	0.0008673	2.093	804
rs7155197	14	47045336	T	0.2812	0.1412	C	11.08	0.0008716	2.38	4500
rs7782585	7	78722211	C	0.5161	0.3385	T	11.08	0.0008718	2.085	2474
rs17108118	14	78254600	G	0.2937	0.15	C	11.08	0.0008747	2.356	4520
rs17532905	14	98292755	G	0.07031	0.2016	A	11.07	0.0008753	0.2996	4588
rs4495529	9	10908392	G	0.3906	0.2287	C	11.07	0.0008763	2.162	2991
rs7952552	11	12380627	G	0.03175	0.1434	A	11.07	0.0008782	0.1958	3642
rs3740962	11	36059957	G	0.5887	0.4077	A	11.06	0.0008845	2.08	3718
rs963666	1	231925374	G	0.4062	0.2423	A	11.05	0.0008848	2.14	385
rs11682793	2	204675058	T	0.4062	0.2423	G	11.05	0.0008848	2.14	752
rs8085254	18	46036147	A	0.03125	0.1412	C	11.05	0.0008849	0.1962	5211
rs994898	11	37629804	G	0.4531	0.2829	C	11.05	0.0008862	2.1	3722
rs11915835	3	155081216	G	0.2578	0.4313	A	11.05	0.0008869	0.458	1104
rs2416745	9	121821075	G	0.3016	0.1565	T	11.05	0.0008883	2.328	3221
rs199002	6	23576219	T	0.3125	0.1654	C	11.04	0.0008919	2.294	1906
rs1998206	6	117832141	G	0.1905	0.07634	T	11.02	0.000899	2.847	2108
rs2803543	10	88291311	A	0.1905	0.07634	G	11.02	0.000899	2.847	3438
rs770269	13	32600583	G	0.4048	0.2403	T	11.02	0.0008993	2.15	4273
rs1152778	14	98702743	T	0.03906	0.1538	C	11.02	0.0009003	0.2236	4597
rs1209932	21	39082942	T	0.5859	0.407	A	11.01	0.0009061	2.062	5623
rs10834677	11	3611252	A	0.4844	0.3115	C	11.01	0.0009063	2.076	3621
rs6870544	5	172777221	A	0.25	0.1183	G	11.01	0.000907	2.484	1816
rs28401681	4	95891432	T	0.4688	0.2977	C	11	0.0009099	2.081	1334
rs13011109	2	58710923	C	0.5873	0.4077	G	11	0.0009104	2.067	525
rs2235229	22	37454858	T	0.5625	0.3846	C	11	0.0009122	2.057	5731
rs3019751	11	68680173	T	0.5794	0.4	C	11	0.0009124	2.066	3795
rs3751806	16	85103646	T	0.5938	0.4147	C	11	0.0009125	2.063	4975
rs764315	22	32940905	A	0.5391	0.3626	T	10.99	0.0009166	2.056	5690
rs200956	6	27947725	C	0.1641	0.3231	T	10.99	0.0009171	0.4112	1921
rs13292499	9	74673751	T	0.1349	0.04198	C	10.98	0.0009234	3.559	3066
rs1794821	6	112076182	A	0.1825	0.3462	G	10.97	0.0009244	0.4218	2093
rs12926239	16	52757628	A	0.4297	0.2634	G	10.97	0.000926	2.107	4882
rs11740483	5	55820455	A	0.2969	0.4731	C	10.97	0.0009263	0.4703	1598
rs9857814	3	127047	G	0.2344	0.4046	A	10.97	0.0009267	0.4505	846
rs12524361	6	12764880	T	0.1406	0.2939	C	10.96	0.0009294	0.3932	1860
rs6936516	6	12765504	C	0.1406	0.2939	T	10.96	0.0009294	0.3932	1861
rs1548309	6	12768536	A	0.1406	0.2939	C	10.96	0.0009294	0.3932	1862
rs11634838	15	58374305	G	0.1406	0.2939	A	10.96	0.0009294	0.3932	4716
rs11193370	10	109089378	C	0.1953	0.08015	A	10.96	0.0009304	2.785	3504
rs4653061	1	34844885	A	0.5469	0.3702	G	10.96	0.0009316	2.053	75
rs4653062	1	34844974	C	0.5469	0.3702	G	10.96	0.0009316	2.053	76
rs1726144	6	112076319	A	0.1719	0.3321	G	10.96	0.0009325	0.4175	2094
rs7935581	11	100846449	G	0.2109	0.3779	A	10.96	0.0009331	0.4401	3888
rs1410266	13	95848907	T	0.2109	0.3779	C	10.96	0.0009331	0.4401	4380
rs2414468	15	54314569	A	0.3095	0.1628	G	10.95	0.0009356	2.305	4700
rs12465161	2	204677915	C	0.4127	0.2481	A	10.95	0.0009382	2.13	753
rs9828671	3	138651111	T	0.6016	0.4231	C	10.94	0.000939	2.059	1072
rs3217916	12	4278934	C	0.1667	0.3269	T	10.94	0.0009401	0.4118	4005
rs16965848	15	51352293	G	0.3359	0.1846	A	10.94	0.000941	2.234	4690
rs2092631	20	2346956	T	0.3359	0.1846	C	10.94	0.000941	2.234	5405
rs1006733	16	9585004	C	0.3984	0.2366	T	10.94	0.0009419	2.137	4827
rs2086853	1	101792966	A	0.1094	0.2538	G	10.94	0.0009421	0.361	207
rs2294623	16	1537211	T	0.1719	0.06489	C	10.94	0.0009428	2.991	4796
rs12402923	1	89751768	A	0.2578	0.124	T	10.93	0.000944	2.453	184
rs16883896	6	34363609	A	0.2188	0.09615	C	10.93	0.0009458	2.632	1970
rs10153500	19	42765107	C	0	0.08077	T	10.93	0.0009462	0	5367
rs12440045	15	39569976	A	0.5556	0.3779	C	10.93	0.0009476	2.058	4672
rs754335	5	7141994	T	0.3594	0.2038	C	10.92	0.0009529	2.191	1521
rs10860936	12	101807082	C	0.3594	0.2038	T	10.92	0.0009529	2.191	4170
rs4677262	3	73458703	T	0.3047	0.1603	C	10.89	0.0009651	2.295	982
rs10002667	4	176734289	T	0.3047	0.1603	C	10.89	0.0009651	2.295	1455
rs17064972	5	164947846	A	0.5781	0.4008	C	10.89	0.0009651	2.049	1795
rs4444012	10	115024303	G	0.5781	0.4008	A	10.89	0.0009651	2.049	3540
rs4756995	11	19311948	T	0.3047	0.1603	C	10.89	0.0009651	2.295	3657
rs9325689	8	14067767	G	0.5859	0.4084	C	10.89	0.0009667	2.05	2619
rs4240422	9	119203287	C	0.5859	0.4084	T	10.89	0.0009667	2.05	3209
rs12268412	10	113087136	G	0.1855	0.07308	A	10.89	0.0009667	2.888	3534
rs4498443	7	15870145	A	0.1406	0.0458	G	10.89	0.0009674	3.409	2305
rs554909	18	52498646	C	0.1406	0.0458	T	10.89	0.0009674	3.409	5229
rs1555359	20	23474933	T	0.1406	0.0458	A	10.89	0.0009674	3.409	5478
rs7334517	13	42739729	G	0.03906	0.1527	A	10.87	0.0009755	0.2256	4293
rs17641512	13	42745384	C	0.03906	0.1527	T	10.87	0.0009755	0.2256	4294
rs7202225	16	53417750	T	0.2266	0.3953	C	10.87	0.0009767	0.448	4887
rs6952164	7	78728534	G	0.5156	0.3411	A	10.87	0.0009778	2.056	2478
rs7738188	6	162733654	C	0.3125	0.4885	T	10.87	0.0009779	0.4759	2233
rs1864372	4	147363022	G	0.1032	0.2462	A	10.86	0.00098	0.3523	1406
rs2622723	3	139300519	G	0.4375	0.271	A	10.86	0.0009846	2.092	1077
rs956642	7	150227435	G	0.4844	0.313	A	10.85	0.0009898	2.062	2571
rs7029703	9	78395169	C	0.4844	0.313	T	10.85	0.0009898	2.062	3093
rs11265582	1	159521957	T	0.3516	0.1977	C	10.84	0.0009916	2.201	268
rs4679725	3	155080499	T	0.2422	0.4122	A	10.84	0.0009948	0.4557	1103
rs9468203	6	27796646	G	0.1953	0.3588	A	10.84	0.0009948	0.4338	1914
rs2100021	8	8950115	T	0.1953	0.3588	G	10.84	0.0009948	0.4338	2598
rs2772690	9	17937742	A	0.1905	0.07692	G	10.84	0.0009957	2.824	3016
rs523437	2	239063548	T	0.375	0.2176	C	10.83	0.0009966	2.158	829
rs13266641	8	64354109	G	0.375	0.2176	A	10.83	0.0009966	2.158	2718
rs1176822	9	76738729	A	0.4683	0.2977	C	10.83	0.0009966	2.077	3081
rs1486570	15	51341684	G	0.375	0.2176	A	10.83	0.0009966	2.158	4689
rs16869294	6	13270181	A	0.2344	0.1077	G	10.83	0.001	2.536	1871
rs11105168	12	87997757	C	0.2109	0.3769	A	10.82	0.001003	0.4419	4133
rs1338428	10	115115098	G	0.3413	0.5192	A	10.82	0.001006	0.4797	3545
rs6807972	3	66960033	T	0.1349	0.2868	C	10.8	0.001013	0.3878	960
rs1077749	7	46138926	T	0.2381	0.4084	C	10.8	0.001013	0.4527	2381
rs6502127	17	78204294	G	0.2188	0.3855	A	10.8	0.001015	0.4463	5133
rs12610427	19	37240297	T	0.2188	0.3855	G	10.8	0.001015	0.4463	5358
rs7940014	11	19301907	A	0.3095	0.1641	G	10.79	0.001019	2.283	3654
rs599686	1	84306347	A	0.3906	0.2308	C	10.79	0.00102	2.137	169
rs9296614	6	13257478	A	0.4922	0.3206	G	10.78	0.001027	2.054	1870
rs12521757	5	150574388	C	0.1905	0.3538	T	10.78	0.001028	0.4297	1738
rs402781	10	90516359	T	0.2891	0.1489	C	10.77	0.001029	2.325	3442
rs2806785	13	103390952	G	0.2891	0.1489	A	10.77	0.001029	2.325	4401
rs654335	1	184464369	G	0.2109	0.0916	A	10.77	0.00103	2.651	306
rs12527257	6	13286048	C	0.2109	0.0916	T	10.77	0.00103	2.651	1872
rs9455777	6	169085918	T	0.2109	0.0916	C	10.77	0.00103	2.651	2243
rs4780049	15	30938143	G	0.2109	0.0916	A	10.77	0.00103	2.651	4637
rs2290452	2	69901148	A	0.1953	0.08077	G	10.77	0.001032	2.762	549
rs9288269	2	149980221	G	0.2734	0.4462	A	10.76	0.001035	0.4672	654
rs13111221	4	132063972	G	0.3333	0.1832	A	10.76	0.001035	2.229	1379
rs3748060	6	6846006	T	0.1328	0.2824	G	10.76	0.001036	0.3891	1850
rs11160653	14	19969016	T	0.1328	0.2824	C	10.76	0.001036	0.3891	4427
rs12406252	1	89751079	A	0.2422	0.1133	C	10.76	0.00104	2.502	183
rs7573149	2	45334849	T	0.07812	0.2099	C	10.75	0.00104	0.319	509
rs1983230	4	25788733	C	0.07812	0.2099	A	10.75	0.00104	0.319	1248
rs806933	17	48718190	A	0.4453	0.2786	C	10.75	0.001042	2.079	5078
rs2312972	13	30503117	T	0.2812	0.4542	C	10.74	0.001048	0.4702	4260
rs17122525	10	109105811	G	0.1721	0.06489	A	10.74	0.00105	2.997	3506
rs12642340	4	35067070	A	0.1406	0.04615	G	10.73	0.001054	3.382	1265
rs41423949	1	19562443	T	0.3672	0.2115	G	10.72	0.001058	2.163	32
rs7589562	2	23297717	C	0.3672	0.2115	T	10.72	0.001058	2.163	476
rs4677261	3	73457132	C	0.3254	0.1769	T	10.72	0.001062	2.244	980
rs7636287	3	135982109	G	0.25	0.4198	A	10.71	0.001063	0.4606	1069
rs8233	6	30800944	A	0.25	0.4198	G	10.71	0.001063	0.4606	1943
rs3095329	6	30801795	G	0.25	0.4198	A	10.71	0.001063	0.4606	1944
rs2382690	7	102870437	C	0.1641	0.3206	T	10.71	0.001065	0.4159	2517
rs2068055	9	122943988	A	0.2381	0.1107	T	10.71	0.001065	2.511	3223
rs11224729	11	100733722	T	0.121	0.2692	G	10.71	0.001067	0.3735	3877
rs2211789	21	32704758	C	0.5391	0.3643	T	10.71	0.001068	2.04	5605
rs1035211	10	101335506	G	0.07031	0.1985	A	10.7	0.001069	0.3054	3467
rs2182441	14	84286834	T	0.1875	0.3488	G	10.7	0.001071	0.4308	4534
rs16952151	15	37556932	C	0.05469	0.1756	T	10.7	0.001071	0.2716	4661
rs8016611	14	47085175	C	0.2734	0.1374	T	10.69	0.001079	2.363	4501
rs17327900	8	132070010	A	0.0625	0.187	G	10.68	0.00108	0.2898	2891
rs17037193	2	69957008	C	0.1825	0.07252	T	10.67	0.001089	2.856	552
rs1587736	4	120992214	T	0.3828	0.2252	G	10.67	0.001089	2.134	1367
rs2214924	7	102860055	G	0.2031	0.3664	C	10.67	0.001091	0.4408	2515
rs9360369	6	69767046	C	0.1349	0.04264	G	10.67	0.001092	3.502	2017
rs12718184	7	49388838	C	0.4141	0.2519	T	10.66	0.001092	2.099	2413
rs4142064	9	5211818	T	0.4141	0.2519	C	10.66	0.001092	2.099	2964
rs11145637	9	79771591	T	0.4141	0.2519	C	10.66	0.001092	2.099	3117
rs4912084	1	19594135	A	0.5078	0.3359	G	10.66	0.001093	2.04	34
rs16983527	20	61186765	T	0.03125	0.1385	C	10.66	0.001093	0.2007	5582
rs13121688	4	59055198	G	0.4524	0.2846	A	10.65	0.001098	2.076	1283
rs2176118	8	115330310	C	0.09375	0.2308	T	10.66	0.001098	0.3448	2848
rs17647991	14	85190087	C	0.2266	0.3931	T	10.66	0.001098	0.4522	4539
rs10139089	14	79217783	A	0.1032	0.2443	T	10.65	0.001101	0.3559	4521
rs7027871	9	5226822	G	0.4297	0.2654	C	10.65	0.001102	2.086	2965
rs17628015	3	61754400	A	0.1328	0.04198	C	10.65	0.001104	3.495	956
rs9310356	3	76298335	G	0.1328	0.04198	T	10.65	0.001104	3.495	986
rs16886479	4	11565673	A	0.1328	0.04198	G	10.65	0.001104	3.495	1206
rs6449791	5	65130878	G	0.1328	0.04198	A	10.65	0.001104	3.495	1629
rs17135499	16	1699795	G	0.1328	0.04198	A	10.65	0.001104	3.495	4803
rs7897954	10	3658898	T	0.2063	0.08846	G	10.64	0.001105	2.679	3258
rs11081650	18	74566171	G	0.5312	0.3577	T	10.64	0.001105	2.035	5302
rs11111419	12	101809173	T	0.3984	0.2385	A	10.63	0.00111	2.115	4171
rs13003024	2	149001563	T	0.3125	0.1679	C	10.63	0.001111	2.252	645
rs12470026	2	148993016	G	0.2937	0.1527	A	10.63	0.001112	2.307	644
rs8070147	17	64490782	A	0.2422	0.1145	G	10.62	0.001116	2.471	5102
rs7826256	8	131345425	T	0.1641	0.06107	C	10.62	0.001117	3.018	2887
rs7069476	10	109122342	C	0.1641	0.06107	G	10.62	0.001117	3.018	3512
rs5019659	22	22050420	T	0.1641	0.06107	C	10.62	0.001117	3.018	5661
rs7031779	9	1810030	T	0.01562	0.1107	C	10.62	0.001119	0.1275	2946
rs13183703	5	15838038	T	0.1875	0.07634	C	10.62	0.001121	2.792	1536
rs6509215	19	50674620	G	0.1875	0.07634	T	10.62	0.001121	2.792	5377
rs7523391	1	55607841	G	0.5156	0.3435	A	10.61	0.001123	2.034	105
rs1653765	2	23582737	G	0.5156	0.3435	A	10.61	0.001123	2.034	478
rs733685	4	124618778	G	0.5156	0.3435	A	10.61	0.001123	2.034	1368
rs10791490	11	100878385	A	0.2778	0.4504	C	10.61	0.001123	0.4694	3896
rs1436622	11	90698546	G	0.1719	0.3295	A	10.6	0.001129	0.4224	3841
rs2930597	15	23404917	G	0.5635	0.3876	C	10.6	0.001129	2.04	4620
rs12289897	11	124989095	A	0.2177	0.09615	G	10.6	0.00113	2.616	3968
rs12184998	14	85254404	A	0.2578	0.4275	G	10.6	0.001132	0.4652	4555
rs11061882	12	1611300	C	0	0.08077	T	10.59	0.001134	0	3992
rs997890	18	51910060	A	0.5625	0.3876	T	10.59	0.001134	2.031	5223
rs310198	1	65123656	T	0.3359	0.187	C	10.58	0.001144	2.199	132
rs2004659	1	144299541	C	0.3359	0.187	T	10.58	0.001144	2.199	247
rs10413094	19	62126514	C	0.3359	0.187	T	10.58	0.001144	2.199	5392
rs11617715	13	103829495	A	0.6111	0.4346	G	10.58	0.001145	2.044	4408
rs2637521	6	113743366	A	0.125	0.271	T	10.57	0.001146	0.3843	2098
rs663665	1	184456628	A	0.2109	0.09231	G	10.57	0.001147	2.629	304
rs608155	1	184471566	T	0.2109	0.09231	C	10.57	0.001147	2.629	315
rs4451148	6	132981986	T	0.1016	0.2405	C	10.57	0.001147	0.3571	2134
rs599947	11	56769824	G	0.4603	0.2923	A	10.57	0.001149	2.065	3752
rs1884748	20	5246668	C	0.1875	0.3473	T	10.56	0.001153	0.4336	5422
rs243224	14	89023803	C	0.5476	0.3731	A	10.55	0.001163	2.034	4564
rs7778850	7	39506240	C	0.2778	0.45	G	10.55	0.001165	0.4701	2366
rs264114	3	65740321	G	0.4219	0.2595	A	10.54	0.001167	2.082	959
rs10434673	5	161698214	T	0.582	0.4046	C	10.54	0.001167	2.049	1787
rs6918517	6	159881531	T	0.4219	0.2595	G	10.54	0.001167	2.082	2219
rs17083406	18	66823935	T	0.4219	0.2595	C	10.54	0.001167	2.082	5287
rs1196705	2	149927468	A	0.5952	0.4192	G	10.54	0.001168	2.037	651
rs10755544	6	62330626	C	0.5159	0.3435	T	10.54	0.00117	2.036	2011
rs17303319	1	173418289	T	0.03125	0.1374	C	10.53	0.001176	0.2025	288
rs501290	9	22774110	C	0.03125	0.1374	A	10.53	0.001176	0.2025	3026
rs4396464	14	85252371	T	0.254	0.4237	C	10.53	0.001176	0.4631	4552
rs6977535	7	48971896	G	0.3672	0.542	A	10.52	0.001181	0.4903	2403
rs236169	20	5866473	C	0.1825	0.3423	T	10.52	0.001182	0.429	5426
rs648856	1	84306260	G	0.3906	0.2328	A	10.52	0.001183	2.112	168
rs4413658	6	2313641	C	0.1484	0.3	A	10.51	0.001188	0.4067	1832
rs2416740	9	121817157	A	0.3516	0.2	G	10.51	0.001188	2.169	3220
rs7267595	20	10591850	A	0.2857	0.458	C	10.51	0.001189	0.4733	5453
rs9295878	6	30525128	A	0.1719	0.3282	G	10.5	0.001193	0.4247	1938
rs10946111	6	166300309	G	0.2778	0.1412	A	10.5	0.001195	2.339	2237
rs17648337	3	2969542	T	0.1328	0.04231	C	10.49	0.001198	3.467	865
rs4705203	5	147191586	G	0.2969	0.1565	A	10.49	0.001199	2.276	1733
rs680436	11	22646780	C	0.2969	0.1565	T	10.49	0.001199	2.276	3684
rs9311812	3	648704	T	0.3906	0.2326	C	10.49	0.0012	2.115	854
rs3779790	8	87746159	C	0.375	0.5496	T	10.49	0.0012	0.4917	2771
rs1731889	17	39347501	G	0.375	0.5496	T	10.49	0.0012	0.4917	5063
rs1918939	7	78740620	G	0.4688	0.3015	A	10.48	0.001205	2.044	2480
rs2296188	13	27791484	T	0.4688	0.3015	C	10.48	0.001205	2.044	4247
rs7908201	10	71070239	G	0.1562	0.3092	A	10.48	0.001209	0.4138	3410
rs10928190	2	144092503	T	0.5397	0.3664	C	10.47	0.001215	2.027	640
rs1338025	10	109064716	T	0.1984	0.08397	C	10.47	0.001215	2.7	3503
rs11208958	1	41048660	T	0.04762	0.1641	C	10.47	0.001216	0.2547	87
rs4506247	8	115105372	C	0.2969	0.469	T	10.46	0.001218	0.4781	2842
rs721018	1	101789300	A	0.1094	0.25	G	10.46	0.00122	0.3684	204
rs7316565	12	125616977	C	0.5794	0.4046	A	10.46	0.00122	2.027	4200
rs4530133	16	52753690	A	0.2266	0.1038	G	10.46	0.00122	2.528	4881
rs17081398	6	119907626	T	0.07812	0.2077	C	10.45	0.001224	0.3233	2115
rs16969104	15	37570028	G	0.07812	0.2077	C	10.45	0.001224	0.3233	4662
rs2516086	22	25735012	C	0.07812	0.2077	T	10.45	0.001224	0.3233	5679
rs515917	11	125571250	T	0.5714	0.3969	C	10.45	0.001226	2.026	3975
rs2667666	16	1509406	C	0.1641	0.06154	T	10.45	0.001226	2.993	4794
rs4270940	8	144165525	T	0.6094	0.4351	C	10.45	0.001228	2.025	2933
rs7481750	11	68904167	A	0.2063	0.08915	G	10.45	0.001229	2.657	3801
rs9828197	3	135961212	A	0.3333	0.5076	T	10.44	0.001233	0.485	1067
rs2999859	1	161433347	C	0.6016	0.4275	A	10.43	0.001238	2.022	275
rs10804876	3	180458102	C	0.6016	0.4275	T	10.43	0.001238	2.022	1157
rs7200009	16	81981765	T	0.1875	0.07692	C	10.43	0.001239	2.769	4957
rs16968847	17	29093572	T	0.1875	0.07692	C	10.43	0.001239	2.769	5030
rs12600598	17	69247609	C	0.2969	0.1562	G	10.43	0.001243	2.28	5119
rs472357	2	239020193	C	0.3333	0.5077	T	10.42	0.001245	0.4848	826
rs535112	1	70662064	A	0.5859	0.4122	T	10.42	0.001246	2.018	148
rs6874676	5	71799471	G	0.2578	0.4264	A	10.42	0.001246	0.4674	1640
rs4620660	10	100394471	T	0.5859	0.4122	C	10.42	0.001246	2.018	3465
rs16879337	5	51322009	G	0.125	0.03817	C	10.42	0.001247	3.6	1590
rs11999628	9	74697059	T	0.125	0.03817	G	10.42	0.001247	3.6	3068
rs6029866	20	39943187	T	0.125	0.03817	A	10.42	0.001247	3.6	5508
rs7669402	4	104980491	C	0.2188	0.3828	G	10.42	0.001248	0.4514	1343
rs7754188	6	160838404	T	0.371	0.2154	A	10.42	0.001248	2.148	2222
rs880730	7	154132604	T	0.3672	0.2137	C	10.42	0.001248	2.134	2576
rs319812	10	110079527	G	0.3125	0.4847	A	10.42	0.001248	0.4832	3523
rs10094222	8	87758478	C	0.2937	0.4656	A	10.41	0.001256	0.4771	2772
rs2274201	14	30716992	A	0.2937	0.4656	G	10.41	0.001256	0.4771	4450
rs2305865	12	100262384	C	0.2344	0.1094	T	10.4	0.001261	2.493	4158
rs2834626	21	35045042	T	0.2812	0.145	C	10.38	0.001276	2.307	5613
rs7600772	2	123242290	C	0.3984	0.2405	A	10.37	0.001278	2.092	604
rs7099454	10	6796989	A	0.3438	0.1947	G	10.37	0.001278	2.167	3274
rs1892964	11	56797296	A	0.3984	0.2405	C	10.37	0.001278	2.092	3758
rs10893385	11	124854131	G	0.3413	0.5153	A	10.37	0.001278	0.4874	3962
rs12002628	9	73257430	T	0.2109	0.3731	C	10.37	0.001281	0.4492	3060
rs17570458	18	33463654	C	0.1508	0.05344	G	10.36	0.001285	3.146	5181
rs17092293	14	41407648	C	0.06349	0.187	A	10.36	0.001288	0.2947	4484
rs639851	1	184468962	T	0.2143	0.09542	C	10.36	0.001289	2.585	311
rs11792080	9	109757969	A	0.5	0.3308	G	10.36	0.001289	2.023	3167
rs6035452	20	19757473	A	0.3651	0.2115	G	10.36	0.00129	2.143	5469
rs2120103	3	107002006	G	0.03906	0.1489	A	10.36	0.001291	0.2324	1034
rs4904271	14	85252926	A	0.2698	0.1357	G	10.34	0.001301	2.355	4554
rs7322084	13	112049344	C	0.4844	0.3168	G	10.34	0.001302	2.026	4419
rs6896642	5	29363929	G	0.1111	0.03053	A	10.33	0.00131	3.969	1551
rs1325821	6	53989271	A	0.1111	0.03053	G	10.33	0.00131	3.969	2008
rs1438231	8	65467548	C	0.1111	0.03053	A	10.33	0.00131	3.969	2724
rs329646	11	133318836	A	0.4524	0.2868	G	10.32	0.001313	2.054	3986
rs10520685	15	88435351	A	0.4375	0.2748	G	10.32	0.001314	2.052	4763
rs17469886	8	27639247	A	0.1746	0.0687	C	10.32	0.001316	2.868	2649
rs17154988	10	43862854	G	0.1746	0.0687	T	10.32	0.001316	2.868	3359
rs4479556	3	79663672	G	0.1562	0.05725	A	10.32	0.001318	3.049	990
rs4236398	7	7024847	A	0.1562	0.05725	G	10.32	0.001318	3.049	2263
rs4236399	7	7025153	G	0.1562	0.05725	C	10.32	0.001318	3.049	2264
rs17394376	1	19596687	A	0.3594	0.2077	G	10.32	0.001319	2.14	35
rs809909	4	185561604	T	0.4688	0.3023	A	10.32	0.001319	2.036	1490
rs4654874	1	21029254	A	0.3492	0.5229	G	10.31	0.00132	0.4896	47
rs2895598	10	14472541	C	0.2734	0.4423	A	10.31	0.00132	0.4745	3287
rs2191297	7	48981247	A	0.3359	0.1885	G	10.31	0.001321	2.178	2404
rs16851673	3	107056103	A	0.02419	0.126	G	10.31	0.001326	0.1721	1037
rs2166188	7	137424103	T	0.3413	0.1923	G	10.3	0.001332	2.176	2550
rs13290495	9	77921291	A	0.3413	0.1923	G	10.3	0.001332	2.176	3088
rs11724611	4	180239873	T	0.2097	0.3731	C	10.3	0.001333	0.4458	1472
rs12242596	10	26215722	C	0.2188	0.09924	T	10.3	0.001333	2.542	3327
rs2312971	13	30503269	C	0.2812	0.4504	G	10.29	0.001334	0.4775	4261
rs12517906	5	180103425	T	0.254	0.124	C	10.29	0.001337	2.404	1829
rs9879040	3	42247122	G	0.1429	0.2923	A	10.29	0.001338	0.4035	934
rs172405	6	11854562	A	0.1746	0.3308	G	10.27	0.001351	0.428	1856
rs4240205	2	86910316	A	0.25	0.416	G	10.27	0.001353	0.4679	576
rs7741053	6	119910529	T	0.07812	0.2061	C	10.27	0.001354	0.3264	2117
rs10978706	9	108843204	C	0.3281	0.5	T	10.27	0.001354	0.4884	3163
rs11795240	9	9383744	G	0.2778	0.1423	A	10.26	0.001356	2.318	2982
rs2255696	10	58342539	T	0.2778	0.1423	C	10.26	0.001356	2.318	3386
rs2108264	7	102869099	C	0.1641	0.3168	T	10.26	0.001361	0.4233	2516
rs6583045	1	108088494	A	0.375	0.2214	G	10.25	0.001364	2.11	216
rs6809776	3	106940994	T	0.02344	0.1221	C	10.25	0.001364	0.1725	1033
rs4740502	9	11512013	T	0.375	0.2214	C	10.25	0.001364	2.11	2994
rs2230912	12	120106579	G	0.02344	0.1221	A	10.25	0.001364	0.1725	4192
rs6001209	22	37451198	G	0.2381	0.4038	A	10.25	0.001365	0.4613	5729
rs665306	11	65380601	T	0.5156	0.3462	C	10.25	0.001369	2.011	3781
rs11726692	4	142139487	G	0.2344	0.1107	A	10.25	0.00137	2.46	1392
rs10980596	9	112659578	A	0.2344	0.1107	C	10.25	0.00137	2.46	3185
rs9267673	6	31991658	T	0.1094	0.2481	C	10.24	0.001372	0.3722	1956
rs11238132	7	51687464	A	0.3281	0.5	G	10.24	0.001372	0.4884	2426
rs7077436	10	126220868	A	0.4062	0.2481	C	10.24	0.001372	2.074	3574
rs520765	2	239019451	C	0.3359	0.5076	T	10.24	0.001377	0.4907	825
rs7004260	8	53734627	G	0.3359	0.5076	C	10.24	0.001377	0.4907	2674
rs303733	9	14427943	A	0.3359	0.5076	G	10.24	0.001377	0.4907	3004
rs13255752	8	63353081	C	0.2619	0.4302	T	10.23	0.001379	0.4699	2714
rs1555907	6	53498679	T	0.4609	0.2962	C	10.23	0.001381	2.032	2002
rs11208559	1	65207871	G	0.4219	0.2615	C	10.23	0.001382	2.06	135
rs11145667	9	79869766	G	0.4219	0.2615	A	10.23	0.001382	2.06	3125
rs7543645	1	63971791	C	0.4453	0.2824	A	10.23	0.001385	2.04	118
rs10747822	12	57735652	A	0.2188	0.3808	G	10.23	0.001385	0.4554	4090
rs1427040	18	33600764	C	0.4453	0.2824	T	10.23	0.001385	2.04	5184
rs9990596	4	154740230	C	0.2031	0.3626	T	10.22	0.00139	0.4481	1423
rs4276324	4	186116724	A	0.1172	0.03435	G	10.22	0.001391	3.732	1491
rs7790072	7	71108629	C	0.1172	0.03435	T	10.22	0.001391	3.732	2456
rs7826142	8	91269852	T	0.1172	0.03435	C	10.22	0.001391	3.732	2780
rs13013323	2	202664755	C	0.07031	0.1947	T	10.21	0.001394	0.3129	747
rs11758636	6	27337540	A	0.07031	0.1947	G	10.21	0.001394	0.3129	1912
rs10505164	8	112968232	G	0.1532	0.3053	C	10.21	0.001395	0.4117	2827
rs7606172	2	1258021	G	0.2266	0.3893	A	10.21	0.001396	0.4595	418
rs11705601	22	47201856	C	0.2266	0.3893	A	10.21	0.001396	0.4595	5743
rs2030221	18	63926915	C	0.119	0.2615	T	10.21	0.001398	0.3816	5275
rs468849	21	39141475	A	0.4375	0.2752	G	10.21	0.001398	2.049	5625
rs17214199	2	204678150	C	0.4048	0.2462	A	10.21	0.001399	2.083	754
rs12778211	10	105463057	G	0.1508	0.05385	C	10.2	0.001402	3.12	3478
rs11625899	14	28793365	T	0.3889	0.2328	C	10.2	0.001403	2.097	4439
rs7526385	1	15465724	G	0.3906	0.2344	A	10.19	0.00141	2.094	24
rs7924423	11	68907889	A	0.1111	0.03077	G	10.19	0.00141	3.938	3804
rs41339	7	28674598	T	0.0625	0.1832	G	10.19	0.001413	0.2972	2336
rs12586727	14	37288094	G	0.0625	0.1832	A	10.19	0.001413	0.2972	4467
rs10885436	10	115106816	C	0.3438	0.5153	T	10.19	0.001414	0.4928	3543
rs1196183	2	182597228	A	0.2578	0.1279	T	10.19	0.001416	2.368	719
rs10148635	14	33780900	T	0.3516	0.2023	C	10.18	0.001417	2.138	4456
rs10143550	14	36288378	T	0.3281	0.1832	C	10.17	0.001425	2.177	4465
rs10225262	7	78725861	A	0.5078	0.3397	C	10.17	0.001427	2.006	2477
rs11096641	2	20237639	A	0.373	0.5458	G	10.16	0.001431	0.4951	464
rs7826532	8	53650795	G	0.373	0.5458	A	10.16	0.001431	0.4951	2673
rs10885437	10	115107163	C	0.3438	0.5155	T	10.17	0.001431	0.4923	3544
rs1060308	6	34357181	T	0.2143	0.09615	A	10.16	0.001435	2.564	1968
rs11187323	10	94953934	T	0.2143	0.09615	G	10.16	0.001435	2.564	3451
rs7993804	13	95610858	T	0.1694	0.3244	C	10.16	0.001435	0.4246	4374
rs17652287	2	20199718	T	0.2578	0.4237	C	10.16	0.001438	0.4725	458
rs977548	14	79563554	C	0.2578	0.4237	G	10.16	0.001438	0.4725	4523
rs4130157	6	13178812	C	0.1855	0.3435	T	10.15	0.001442	0.4352	1866
rs12358487	10	109018664	C	0.6111	0.438	T	10.15	0.001443	2.016	3501
rs13272417	8	103019510	C	0.1746	0.06923	A	10.14	0.001447	2.844	2799
rs6060001	20	32758014	A	0.3516	0.5229	G	10.14	0.001449	0.4947	5491
rs1563374	11	18129883	A	0.03125	0.1346	C	10.14	0.001454	0.2074	3652
rs1032932	4	76503789	G	0.381	0.5534	A	10.13	0.001463	0.4966	1297
rs12263484	10	111687245	G	0.2177	0.3808	A	10.12	0.001465	0.4527	3529
rs12403074	1	89726004	G	0.246	0.1192	C	10.12	0.001466	2.411	182
rs4632918	6	159883700	A	0.4141	0.2557	G	10.12	0.001466	2.057	2220
rs10842393	12	24722976	C	0.6111	0.4385	G	10.12	0.001466	2.013	4034
rs9975944	21	14610140	T	0.5	0.3321	C	10.12	0.001467	2.011	5584
rs6027736	20	58694168	C	0.125	0.2672	T	10.11	0.001473	0.3918	5569
rs2578449	2	222788436	A	0.3438	0.1962	G	10.11	0.001478	2.147	793
rs2611021	4	180738616	A	0.3594	0.5308	G	10.11	0.001478	0.4959	1478
rs7006103	8	139975270	C	0.3438	0.1962	T	10.11	0.001478	2.147	2920
rs2701999	11	124929627	G	0.3594	0.5308	A	10.11	0.001478	0.4959	3965
rs10090419	8	124097812	G	0.1797	0.07308	A	10.1	0.001483	2.778	2873
rs1342652	1	113676014	A	0.2891	0.1527	T	10.1	0.001487	2.257	239
rs12730853	1	89835768	G	0.2698	0.1374	C	10.09	0.001489	2.32	192
rs191815	6	23572989	A	0.2698	0.1374	G	10.09	0.001489	2.32	1905
rs17117535	11	114174219	A	0.2698	0.1374	T	10.09	0.001489	2.32	3942
rs6659298	1	64660362	A	0.01587	0.1085	G	10.09	0.00149	0.1325	124
rs919221	5	153251269	T	0.5397	0.3692	C	10.09	0.00149	2.003	1746
rs2585842	17	53497410	C	0.254	0.4198	A	10.09	0.001491	0.4704	5091
rs41397446	2	228400368	G	0.5234	0.355	A	10.09	0.001492	1.996	800
rs4562739	10	110436622	T	0.3672	0.5388	C	10.09	0.001493	0.4968	3526
rs10963473	9	1813394	G	0.01562	0.1069	T	10.08	0.001497	0.1327	2947
rs4653917	1	226438377	T	0.3984	0.2423	C	10.08	0.001501	2.071	362
rs271001	2	161382989	C	0.1172	0.03462	T	10.08	0.001501	3.702	678
rs4255905	2	211489094	G	0.3984	0.2423	A	10.08	0.001501	2.071	768
rs10245855	7	145687418	A	0.1172	0.03462	G	10.08	0.001501	3.702	2559
rs7839808	8	13952317	G	0.1172	0.03462	A	10.08	0.001501	3.702	2617
rs1501044	18	4941802	A	0.1172	0.03462	C	10.08	0.001501	3.702	5140
rs1527304	7	141355674	G	0.2344	0.3969	A	10.08	0.001502	0.4651	2556
rs10030592	4	171827013	T	0.2656	0.1346	C	10.07	0.001508	2.325	1442
rs2055559	3	107045197	C	0.02459	0.126	T	10.07	0.00151	0.1749	1036
rs1904558	12	66334875	T	0.5859	0.4147	A	10.06	0.001512	1.997	4108
rs12032278	1	242435899	A	0.007812	0.0916	G	10.06	0.001513	0.07808	397
rs7130695	11	99558187	C	0.007812	0.0916	T	10.06	0.001513	0.07808	3876
rs402744	19	20777265	A	0.007812	0.0916	G	10.06	0.001513	0.07808	5333
rs7847958	9	22756311	C	0.2109	0.3702	G	10.06	0.001514	0.4547	3025
rs17565042	16	8165751	G	0.2109	0.3702	C	10.06	0.001514	0.4547	4820
rs4654839	1	20340164	G	0.1953	0.08397	A	10.06	0.001517	2.648	40
rs2716116	1	59167361	G	0.1111	0.25	A	10.06	0.001517	0.375	113
rs10281856	7	106549015	A	0.5312	0.3626	G	10.05	0.00152	1.992	2522
rs1016384	13	103562059	T	0.5312	0.3626	C	10.05	0.00152	1.992	4402
rs1361933	20	45902724	T	0.5714	0.4	C	10.05	0.00152	2	5526
rs16883360	8	113364143	G	0.1484	0.2962	A	10.05	0.001522	0.4143	2837
rs1414459	10	25068798	A	0.2656	0.4313	C	10.05	0.001524	0.4769	3316
rs1944037	11	62560101	G	0.3047	0.4733	C	10.05	0.001526	0.4877	3775
rs9593079	13	74926073	T	0.3047	0.4733	C	10.05	0.001526	0.4877	4357
rs1123204	14	36289020	G	0.3047	0.4733	A	10.05	0.001526	0.4877	4466
rs2513160	11	100755010	A	0.1429	0.2901	G	10.05	0.001527	0.4079	3880
rs41520948	4	119398543	T	0.1032	0.02692	A	10.04	0.001528	4.158	1365
rs1389600	11	84552437	A	0.1032	0.02692	C	10.04	0.001528	4.158	3830
rs9600373	13	74205271	A	0.1032	0.02692	C	10.04	0.001528	4.158	4356
rs6808000	3	66960107	G	0.1406	0.2863	C	10.04	0.001529	0.408	961
rs9384681	6	108996762	G	0.1094	0.03053	A	10.04	0.00153	3.899	2089
rs1881824	6	148379118	T	0.1094	0.03053	C	10.04	0.00153	3.899	2159
rs5767668	22	46086408	A	0.1094	0.03053	G	10.04	0.00153	3.899	5741
rs7129962	11	41501531	C	0.375	0.5458	T	10.04	0.001533	0.4993	3733
rs1298203	11	125288317	T	0.06349	0.1846	C	10.04	0.001533	0.2994	3972
rs207814	2	216853926	T	0.3413	0.1938	C	10.03	0.001539	2.155	780
rs7251456	19	43780301	T	0.25	0.1231	A	10.03	0.001539	2.375	5368
rs10040303	5	117923877	G	0.1562	0.3053	A	10.03	0.001544	0.4213	1698
rs7602184	2	10441322	T	0.02381	0.1221	C	10.02	0.001546	0.1753	436
rs2079867	12	6492372	A	0.1532	0.3038	G	10.02	0.001548	0.4146	4012
rs17393159	8	102469715	C	0.1484	0.05344	A	10.02	0.001549	3.088	2794
rs9906835	17	23113501	G	0.5859	0.4154	A	10.01	0.001555	1.992	5021
rs1088869	7	44738578	G	0.3594	0.2099	T	10.01	0.001558	2.111	2378
rs1357519	1	236995342	C	0.03125	0.1336	T	10.01	0.00156	0.2092	391
rs1864803	2	221744156	C	0.5469	0.3779	A	10	0.001563	1.987	787
rs16910419	9	123000597	G	0.2339	0.1107	A	10	0.001563	2.453	3225
rs2643888	1	2219307	A	0.254	0.126	G	9.998	0.001567	2.362	3
rs1861803	3	180471395	C	0.4844	0.3192	T	9.995	0.00157	2.003	1159
rs10501398	11	68088291	G	0.6094	0.4389	C	9.993	0.001571	1.994	3788
rs4626910	1	101789688	C	0.1094	0.2462	T	9.991	0.001573	0.3761	205
rs7546143	1	242438500	G	0.1094	0.2462	A	9.991	0.001573	0.3761	399
rs17057596	5	159636836	A	0.119	0.2595	G	9.987	0.001576	0.3855	1784
rs7087652	10	24760104	G	0.2734	0.1412	T	9.986	0.001577	2.289	3312
rs2255694	10	58342593	A	0.2734	0.1412	T	9.986	0.001577	2.289	3387
rs1171065	13	35359822	G	0.2734	0.1412	T	9.986	0.001577	2.289	4285
rs10509393	10	79596991	A	0.03906	0.1462	G	9.982	0.00158	0.2375	3425
rs302320	12	29818465	C	0.2063	0.0916	T	9.979	0.001583	2.578	4050
rs4884286	13	52382592	G	0.2063	0.0916	A	9.979	0.001583	2.578	4309
rs1289331	14	85265055	T	0.3125	0.4809	C	9.977	0.001585	0.4906	4558
rs11663928	18	63956030	C	0.5625	0.3931	T	9.972	0.00159	1.985	5279
rs2180052	6	170431914	A	0.1746	0.06977	G	9.971	0.001591	2.821	2250
rs10795431	10	6802494	C	0.3359	0.1908	T	9.969	0.001592	2.145	3275
rs16942286	15	58286753	C	0.07812	0.2038	T	9.968	0.001593	0.331	4710
rs10753609	1	161426961	G	0.5938	0.4237	A	9.967	0.001594	1.988	274
rs1953021	9	12904396	T	0.5938	0.4237	G	9.967	0.001594	1.988	3000
rs2788174	10	115053044	T	0.5938	0.4237	C	9.967	0.001594	1.988	3541
rs11622455	14	90739682	T	0.04762	0.1603	C	9.966	0.001594	0.2619	4569
rs4888966	16	77989354	G	0.2578	0.1289	C	9.962	0.001598	2.347	4943
rs437197	3	173819248	C	0.2302	0.3923	G	9.953	0.001606	0.4631	1150
rs3771604	2	159123225	G	0.2422	0.4046	A	9.951	0.001608	0.4703	670
rs3847464	10	131978731	T	0.1719	0.0687	C	9.944	0.001613	2.813	3601
rs4778544	15	21308756	C	0.1719	0.0687	T	9.944	0.001613	2.813	4613
rs3118229	16	67267666	T	0.1719	0.0687	C	9.944	0.001613	2.813	4925
rs12937412	17	5834197	A	0.1719	0.0687	G	9.944	0.001613	2.813	4993
rs3108909	8	101881329	C	0.1953	0.3511	T	9.944	0.001614	0.4485	2790
rs7194443	16	79796390	C	0.1953	0.3511	T	9.944	0.001614	0.4485	4952
rs10910201	1	231714465	T	0.2381	0.1145	C	9.942	0.001616	2.417	381
rs1358083	7	145725211	A	0.2381	0.1145	G	9.942	0.001616	2.417	2563
rs6821817	4	35080300	A	0.1172	0.03488	G	9.939	0.001618	3.673	1266
rs7025293	9	21365182	T	0.1172	0.03488	C	9.939	0.001618	3.673	3022
rs2073984	7	95452403	T	0.3413	0.5115	G	9.933	0.001624	0.4949	2504
rs12134247	1	71103527	G	0.2222	0.1031	C	9.932	0.001625	2.487	152
rs6494831	15	31092111	T	0.2222	0.1031	C	9.932	0.001625	2.487	4638
rs677889	1	184467478	A	0.2109	0.09542	G	9.93	0.001626	2.534	308
rs655434	1	184467846	A	0.2109	0.09542	G	9.93	0.001626	2.534	309
rs611643	1	184470680	C	0.2109	0.09542	T	9.93	0.001626	2.534	314
rs10521122	16	22672084	A	0.2109	0.09542	G	9.93	0.001626	2.534	4858
rs12583659	13	74078996	G	0.2381	0.4008	T	9.923	0.001632	0.4673	4352
rs17081419	6	119913919	A	0.07937	0.2061	G	9.922	0.001633	0.3321	2118
rs12155533	8	137120569	A	0.3413	0.5115	G	9.919	0.001636	0.4947	2910
rs13062655	3	13701307	A	0.2742	0.1412	G	9.914	0.00164	2.297	892
rs9915019	17	64140776	A	0.3516	0.2038	G	9.914	0.00164	2.118	5095
rs1547475	16	48278964	T	0.2188	0.3779	A	9.913	0.001641	0.461	4871
rs1518037	18	63954981	C	0.2188	0.3779	T	9.913	0.001641	0.461	5278
rs7657393	4	120949594	G	0.373	0.2214	A	9.912	0.001642	2.093	1366
rs6085406	20	6037797	A	0.373	0.2214	G	9.912	0.001642	2.093	5434
rs2427363	20	60751107	C	0.3203	0.4885	T	9.912	0.001642	0.4934	5580
rs2151932	10	99429891	A	0.2339	0.3969	G	9.911	0.001643	0.4638	3457
rs10084407	2	205026745	A	0.2578	0.1298	C	9.908	0.001645	2.329	758
rs7867447	9	463379	G	0.2578	0.1298	T	9.908	0.001645	2.329	2937
rs10832409	11	15334275	A	0.2578	0.1298	G	9.908	0.001645	2.329	3649
rs9315205	13	32606662	A	0.4048	0.2481	G	9.909	0.001645	2.061	4274
rs7220709	17	29157998	C	0.2578	0.1298	T	9.908	0.001645	2.329	5033
rs11658531	17	58941524	G	0.4766	0.313	A	9.909	0.001645	1.999	5093
rs1264239	12	63362084	T	0.246	0.1202	A	9.908	0.001646	2.389	4101
rs7958578	12	100514525	G	0.1429	0.05	C	9.908	0.001646	3.167	4162
rs4780044	15	30926666	G	0.2302	0.1085	A	9.908	0.001646	2.456	4636
rs12871682	13	112053139	G	0.4453	0.2846	A	9.904	0.001649	2.018	4421
rs16900003	8	125833065	A	0.4297	0.271	G	9.902	0.001651	2.027	2876
rs263262	8	131905101	C	0.07031	0.1923	T	9.9	0.001652	0.3176	2888
rs10825963	10	58444658	C	0.2188	0.1008	G	9.896	0.001656	2.498	3393
rs10805632	5	38027975	T	0.0873	0.2171	C	9.895	0.001657	0.345	1579
rs1956638	14	85252537	C	0.2578	0.4219	T	9.885	0.001666	0.476	4553
rs12532467	7	78722789	A	0.5156	0.3488	G	9.883	0.001668	1.987	2475
rs10815741	9	8014395	A	0.1905	0.3462	G	9.883	0.001668	0.4444	2977
rs200991	6	27923473	A	0.125	0.2654	C	9.881	0.00167	0.3954	1918
rs6483110	11	90686768	T	0.1719	0.3231	C	9.876	0.001675	0.4349	3840
rs11827161	11	100737505	A	0.125	0.2656	T	9.874	0.001676	0.395	3878
rs9643611	8	70972527	G	0.1953	0.08462	T	9.873	0.001678	2.626	2741
rs10756657	9	15330686	C	0.1953	0.08462	T	9.873	0.001678	2.626	3010
rs7135003	12	100265672	G	0.2266	0.1069	A	9.872	0.001678	2.448	4159
rs2132657	15	84569831	A	0.2266	0.1069	T	9.872	0.001678	2.448	4756
rs3795085	20	47007459	T	0.1953	0.08462	G	9.873	0.001678	2.626	5529
rs648962	9	109768518	G	0.5	0.3346	A	9.869	0.001681	1.989	3168
rs17017182	1	106876011	G	0.2422	0.1183	A	9.868	0.001682	2.381	210
rs3943682	2	77333062	G	0.2422	0.1183	A	9.868	0.001682	2.381	565
rs2721340	7	120481465	A	0.2422	0.1183	G	9.868	0.001682	2.381	2536
rs265077	9	70336353	A	0.2422	0.1183	G	9.868	0.001682	2.381	3047
rs12787684	11	61962113	T	0.4841	0.3192	C	9.867	0.001683	2.001	3770
rs8047180	16	1624328	G	0.1484	0.05385	A	9.862	0.001687	3.063	4799
rs9484261	6	139686988	C	0.1797	0.3321	T	9.859	0.00169	0.4406	2150
rs7022312	9	1787812	A	0.1797	0.3321	G	9.859	0.00169	0.4406	2943
rs16962597	16	59402685	T	0.2891	0.1538	A	9.859	0.00169	2.236	4894
rs7905360	10	25070255	T	0.2812	0.4466	A	9.857	0.001692	0.4849	3317
rs299478	12	29598519	T	0.371	0.2192	C	9.848	0.0017	2.1	4046
rs11155642	6	149695813	A	0.1484	0.2946	G	9.847	0.001701	0.4174	2168
rs13422126	2	240697302	A	0.3672	0.2176	G	9.845	0.001703	2.087	835
rs2179782	6	37696541	A	0.3672	0.2176	C	9.845	0.001703	2.087	1982
rs7862512	9	78589516	T	0.03906	0.145	C	9.844	0.001703	0.2396	3095
rs9332459	9	115780313	G	0.3672	0.2176	A	9.845	0.001703	2.087	3194
rs17687720	13	101410000	C	0.03906	0.145	A	9.844	0.001703	0.2396	4393
rs34752946	4	171188313	T	0.3492	0.2016	G	9.844	0.001704	2.126	1440
rs1514691	11	3614012	T	0.1328	0.2748	C	9.844	0.001704	0.4042	3624
rs11852419	15	39243666	T	0.1328	0.2748	A	9.844	0.001704	0.4042	4665
rs6070112	20	55465400	A	0.1328	0.2748	G	9.844	0.001704	0.4042	5549
rs11631518	15	54228652	A	0.2969	0.1603	C	9.836	0.001711	2.212	4695
rs10518839	15	54271655	A	0.2969	0.1603	T	9.836	0.001711	2.212	4696
rs10518842	15	54282428	C	0.2969	0.1603	G	9.836	0.001711	2.212	4698
rs6909937	6	104796748	G	0.1613	0.06154	A	9.833	0.001714	2.933	2079
rs2761887	14	53494802	C	0.1562	0.3038	A	9.832	0.001715	0.4243	4509
rs1885189	14	88457081	G	0.3254	0.1822	T	9.831	0.001716	2.165	4562
rs1565808	5	2961616	A	0.2903	0.458	G	9.828	0.001718	0.4841	1505
rs6992508	8	26622652	A	0.2016	0.08846	T	9.828	0.001719	2.602	2648
rs4748976	10	25077869	G	0.3016	0.4692	A	9.828	0.001719	0.4885	3319
rs11648843	16	81545526	A	0.3016	0.4692	C	9.828	0.001719	0.4885	4955
rs12098374	10	98947420	G	0.4141	0.2577	A	9.818	0.001728	2.036	3456
rs16854584	2	216214533	G	0.09375	0.0229	A	9.805	0.001741	4.414	778
rs13236695	7	10349859	G	0.09524	0.2269	A	9.805	0.001741	0.3586	2291
rs6481107	10	56020164	C	0.09375	0.0229	T	9.805	0.001741	4.414	3374
rs864745	7	28147081	C	0.3359	0.5038	T	9.797	0.001748	0.4982	2331
rs2033149	10	59934747	A	0.3359	0.5038	T	9.797	0.001748	0.4982	3397
rs657510	4	105729606	T	0.1825	0.3359	G	9.795	0.00175	0.4415	1345
rs7669418	4	154733077	G	0.1953	0.35	A	9.793	0.001752	0.4508	1421
rs560931	11	113636708	T	0.1953	0.35	C	9.793	0.001752	0.4508	3938
rs854140	5	56985279	T	0.4922	0.3282	C	9.789	0.001755	1.984	1601
rs7160859	14	27474069	T	0.2063	0.09231	G	9.789	0.001755	2.557	4438
rs6980880	8	123856242	C	0.2812	0.4462	T	9.789	0.001756	0.4858	2871
rs12697346	5	35748270	C	0.07812	0.2023	T	9.788	0.001757	0.3342	1564
rs7079566	10	63554168	C	0.07812	0.2023	G	9.788	0.001757	0.3342	3404
rs17191316	15	58282291	A	0.07812	0.2023	G	9.788	0.001757	0.3342	4709
rs10874427	1	84305720	C	0.3968	0.2423	G	9.787	0.001758	2.057	167
rs766972	1	226311447	G	0.3968	0.2423	T	9.787	0.001758	2.057	360
rs1389560	1	33815397	G	0.2031	0.3588	A	9.78	0.001764	0.4556	73
rs4839312	1	113677942	C	0.3438	0.1985	T	9.78	0.001764	2.115	240
rs9307847	4	149546971	C	0.1094	0.2443	T	9.78	0.001764	0.3799	1415
rs736652	3	106815650	A	0.381	0.229	G	9.779	0.001765	2.072	1032
rs7119465	11	25690613	A	0.1094	0.03101	G	9.776	0.001768	3.838	3697
rs5754909	22	32963904	G	0.1016	0.2344	A	9.776	0.001768	0.3693	5695
rs13136889	4	126537738	T	0.3203	0.1794	C	9.774	0.00177	2.156	1376
rs10073948	5	82170376	T	0.2266	0.3855	C	9.774	0.00177	0.4669	1656
rs2748398	8	142576712	C	0.3203	0.1794	G	9.774	0.00177	2.156	2927
rs11014137	10	24847103	T	0.2266	0.3855	C	9.774	0.00177	0.4669	3315
rs2632841	8	18716063	C	0.3306	0.5	A	9.772	0.001772	0.494	2630
rs10957616	8	73837909	A	0.1349	0.0458	G	9.771	0.001773	3.249	2750
rs10760523	9	129816718	T	0.2891	0.4542	C	9.771	0.001773	0.4886	3237
rs263101	11	35918825	T	0.2891	0.4542	C	9.771	0.001773	0.4886	3716
rs4778826	15	78659663	C	0.01562	0.1047	T	9.759	0.001785	0.1358	4739
rs17270062	15	58305919	A	0.08065	0.2077	G	9.757	0.001786	0.3346	4711
rs877521	8	73871523	C	0.1774	0.07252	T	9.756	0.001788	2.759	2751
rs10265301	7	11562396	C	0.04688	0.1565	G	9.748	0.001795	0.2651	2296
rs12613610	2	86751012	A	0.3438	0.5115	G	9.747	0.001796	0.5004	570
rs17337252	8	53749259	G	0.3438	0.5115	A	9.747	0.001796	0.5004	2675
rs1871017	15	25564086	G	0.3438	0.5115	T	9.747	0.001796	0.5004	4625
rs1033028	15	58404227	G	0.2778	0.4427	T	9.741	0.001802	0.4841	4717
rs622480	1	184470643	T	0.2109	0.09615	C	9.737	0.001806	2.513	313
rs17786692	3	2200281	T	0.2109	0.09615	A	9.737	0.001806	2.513	859
rs1509306	4	126415471	G	0.02381	0.1202	T	9.737	0.001806	0.1786	1371
rs12755723	1	89780283	A	0.2381	0.1154	C	9.735	0.001808	2.396	187
rs6553586	4	172834494	C	0.3016	0.1641	T	9.733	0.001809	2.199	1447
rs11941314	4	176725428	T	0.3016	0.1641	C	9.733	0.001809	2.199	1454
rs7449594	6	166694419	A	0.2222	0.1038	C	9.733	0.001809	2.466	2239
rs12447727	16	52757715	A	0.1406	0.04962	G	9.733	0.001809	3.134	4883
rs639180	18	52479685	T	0.1406	0.04962	C	9.733	0.001809	3.134	5225
rs475035	18	52516461	T	0.1406	0.04962	C	9.733	0.001809	3.134	5230
rs3788390	22	25063244	G	0.1406	0.04962	T	9.733	0.001809	3.134	5674
rs16885510	5	55800618	T	0.07031	0.1908	C	9.729	0.001814	0.3207	1597
rs17172817	7	47112503	T	0.07031	0.1908	C	9.729	0.001814	0.3207	2390
rs531790	10	115119251	C	0.07031	0.1908	T	9.729	0.001814	0.3207	3547
rs10917693	1	161412288	C	0.3359	0.1923	T	9.71	0.001833	2.125	273
rs10828692	10	25071278	C	0.2891	0.4538	T	9.709	0.001834	0.4893	3318
rs3907388	3	2009933	G	0.1875	0.08015	A	9.708	0.001835	2.648	858
rs2811821	9	17922217	C	0.1875	0.08015	A	9.708	0.001835	2.648	3013
rs8115460	20	4298544	C	0.1875	0.08015	G	9.708	0.001835	2.648	5415
rs11891295	2	30435443	C	0.4062	0.2519	G	9.707	0.001836	2.032	486
rs17184215	14	91952754	A	0.2812	0.1489	G	9.704	0.001839	2.237	4572
rs11073594	15	84204734	G	0.2812	0.1489	A	9.704	0.001839	2.237	4752
rs1133837	10	50571944	C	0.381	0.55	T	9.702	0.00184	0.5035	3368
rs10056815	5	34529691	T	0.4219	0.2654	C	9.702	0.001841	2.02	1559
rs7195250	16	8231933	C	0.3413	0.1962	G	9.702	0.001841	2.123	4822
rs4654678	1	227140376	A	0.1172	0.2538	G	9.698	0.001845	0.3902	367
rs7117808	11	12180629	A	0.1172	0.2538	G	9.698	0.001845	0.3902	3640
rs428658	15	64058826	C	0.1172	0.2538	T	9.698	0.001845	0.3902	4732
rs2246514	1	61760558	T	0.5476	0.3798	C	9.696	0.001847	1.976	116
rs303046	2	239079911	C	0.375	0.2252	G	9.694	0.001849	2.064	831
rs1841932	4	76623783	C	0.375	0.2252	A	9.694	0.001849	2.064	1304
rs6795618	3	173528466	T	0.5078	0.3435	A	9.693	0.00185	1.972	1145
rs7107135	11	78986512	G	0.3629	0.2137	A	9.693	0.00185	2.095	3816
rs2833822	21	32726508	T	0.5078	0.3435	C	9.693	0.00185	1.972	5606
rs12004142	9	22856134	T	0.1797	0.3308	C	9.692	0.001851	0.4432	3028
rs4775261	15	58418194	T	0.2969	0.4618	G	9.69	0.001853	0.492	4718
rs2970413	12	24578400	T	0.09375	0.02308	C	9.684	0.001859	4.379	4032
rs2278878	2	29268286	G	0.1875	0.3397	A	9.679	0.001864	0.4486	483
rs787958	3	155093580	G	0.1875	0.3397	T	9.679	0.001864	0.4486	1106
rs2976568	8	134449250	T	0.1875	0.3397	C	9.679	0.001864	0.4486	2904
rs1792575	11	15166038	C	0.1875	0.3397	T	9.679	0.001864	0.4486	3648
rs16860370	2	220404399	C	0.1172	0.2539	T	9.671	0.001872	0.3901	784
rs6531216	2	20237767	G	0.3594	0.5269	A	9.662	0.001881	0.5036	466
rs4278360	1	241119680	G	0.2422	0.1192	A	9.659	0.001885	2.361	395
rs1196702	2	149922065	G	0.2422	0.1192	A	9.659	0.001885	2.361	650
rs8077504	17	64481964	C	0.2422	0.1192	T	9.659	0.001885	2.361	5100
rs2477972	1	154688278	G	0.125	0.2634	A	9.658	0.001886	0.3996	254
rs11753543	6	113745048	T	0.125	0.2634	G	9.658	0.001886	0.3996	2099
rs1472566	1	19585591	T	0.5156	0.3511	C	9.653	0.001891	1.967	33
rs17726942	20	16061324	A	0.5156	0.3511	G	9.653	0.001891	1.967	5459
rs6088520	20	32596025	T	0.6032	0.4346	C	9.65	0.001894	1.977	5486
rs6605333	3	42245192	T	0.2344	0.3931	C	9.644	0.0019	0.4726	933
rs2744432	6	149785564	A	0.2344	0.3931	C	9.644	0.0019	0.4726	2175
rs10091463	8	115419993	G	0.2857	0.4504	C	9.638	0.001906	0.4881	2854
rs11122622	1	229122047	C	0.2302	0.3893	T	9.637	0.001907	0.469	373
rs10495875	2	37908601	A	0.1016	0.2328	G	9.637	0.001907	0.3725	498
rs156543	4	155919683	G	0.2031	0.3577	A	9.637	0.001907	0.4577	1424
rs10101303	8	140230076	A	0.1016	0.2328	G	9.637	0.001907	0.3725	2921
rs1489880	22	32948189	C	0.1016	0.2328	T	9.637	0.001907	0.3725	5693
rs1551131	2	119252877	T	0.2969	0.4615	C	9.634	0.00191	0.4926	595
rs11739108	5	57091723	C	0.3672	0.5346	T	9.634	0.00191	0.5051	1611
rs10270764	7	78751461	C	0.4531	0.2939	T	9.633	0.001911	1.991	2483
rs2149206	13	112053694	A	0.4531	0.2939	G	9.633	0.001911	1.991	4422
rs10246390	7	97019006	T	0.3333	0.1899	C	9.629	0.001915	2.133	2509
rs10833784	11	22557497	G	0.3672	0.5344	A	9.628	0.001917	0.5056	3682
rs1718305	12	101800683	A	0.3672	0.5344	T	9.628	0.001917	0.5056	4168
rs1859784	7	102859522	T	0.2109	0.3664	A	9.627	0.001918	0.4623	2514
rs299487	12	29608184	C	0.5397	0.3731	T	9.626	0.001919	1.97	4047
rs3751488	14	22373934	A	0.2891	0.155	G	9.623	0.001921	2.216	4431
rs7395918	11	373554	A	0.1328	0.2731	G	9.623	0.001922	0.4077	3606
rs758739	12	6496630	G	0.1587	0.3062	C	9.622	0.001923	0.4275	4013
rs7169523	15	29250670	A	0.2656	0.1367	G	9.62	0.001925	2.284	4632
rs10904466	10	5375584	C	0.1641	0.06489	G	9.618	0.001927	2.828	3265
rs7070825	10	58394250	T	0.1641	0.06489	A	9.618	0.001927	2.828	3388
rs7083688	10	109119525	G	0.1641	0.06489	A	9.618	0.001927	2.828	3508
rs1338966	10	109121712	T	0.1641	0.06489	C	9.618	0.001927	2.828	3511
rs12218580	10	109184863	T	0.1641	0.06489	C	9.618	0.001927	2.828	3517
rs5759751	22	22050584	G	0.1641	0.06489	T	9.618	0.001927	2.828	5662
rs2712557	12	126210339	T	0.04762	0.1577	C	9.616	0.001929	0.2671	4209
rs11115947	12	82572993	C	0.09524	0.2252	T	9.611	0.001934	0.3622	4130
rs6953545	7	48948822	T	0.5859	0.4186	C	9.608	0.001937	1.965	2398
rs16909317	9	121814340	T	0.3516	0.2061	C	9.605	0.00194	2.088	3218
rs10999907	10	73023575	A	0.3516	0.2061	G	9.605	0.00194	2.088	3412
rs17790217	18	63944299	A	0.5556	0.3885	T	9.603	0.001942	1.968	5276
rs7670495	4	171827509	T	0.2656	0.1374	C	9.599	0.001946	2.271	1443
rs7100999	10	80235892	A	0.2656	0.1374	G	9.599	0.001946	2.271	3427
rs12151410	2	180665511	G	0.3047	0.1679	C	9.599	0.001947	2.171	715
rs12657001	5	123395501	G	0.2969	0.1615	C	9.599	0.001947	2.192	1713
rs17665552	5	168135306	C	0.3047	0.1679	T	9.599	0.001947	2.171	1802
rs10904247	10	4423008	C	0.3047	0.1679	T	9.599	0.001947	2.171	3263
rs2414467	15	54314455	A	0.2969	0.1615	T	9.599	0.001947	2.192	4699
rs409524	3	1563361	C	0.375	0.542	G	9.597	0.001949	0.507	856
rs7449538	6	2314638	G	0.1508	0.2962	A	9.597	0.001949	0.422	1833
rs10869549	9	77177932	A	0.375	0.542	G	9.597	0.001949	0.507	3086
rs7645369	3	112569881	C	0.1406	0.2824	T	9.595	0.001951	0.4157	1041
rs12724233	1	3902692	A	0.4141	0.2595	G	9.594	0.001952	2.016	5
rs4295955	10	25131041	A	0.4141	0.2595	G	9.594	0.001952	2.016	3323
rs200973	6	27966400	G	0.03968	0.145	A	9.584	0.001963	0.2436	1923
rs552933	18	52486205	C	0.1406	0.05	T	9.583	0.001964	3.109	5226
rs6088764	20	33256820	A	0.5078	0.3438	C	9.583	0.001964	1.97	5497
rs4385998	13	20706616	A	0.1562	0.3015	C	9.582	0.001965	0.429	4236
rs2234416	13	29244188	C	0.1532	0.3	A	9.58	0.001967	0.4222	4252
rs1349000	3	141042724	C	0.6094	0.4423	A	9.576	0.001971	1.967	1081
rs2611026	4	180740420	T	0.6094	0.4423	G	9.576	0.001971	1.967	1479
rs761516	1	185227949	T	0.4766	0.3154	G	9.575	0.001973	1.976	322
rs4970956	1	149782992	A	0.5703	0.4038	G	9.573	0.001975	1.959	250
rs2226006	9	119177579	C	0.3828	0.5496	T	9.571	0.001976	0.5083	3206
rs7960035	12	126462489	G	0.3828	0.5496	C	9.571	0.001976	0.5083	4211
rs12896482	14	43597018	C	0.3281	0.187	T	9.57	0.001977	2.123	4490
rs626678	18	61023848	T	0.3281	0.187	C	9.57	0.001977	2.123	5260
rs8014088	14	29779059	A	0.2031	0.0916	G	9.569	0.001979	2.528	4445
rs1617445	6	105863763	T	0.6016	0.4346	C	9.567	0.001982	1.964	2083
rs6927302	6	158937333	T	0.4127	0.2577	G	9.562	0.001986	2.024	2215
rs650430	10	129516164	T	0.1746	0.3244	C	9.563	0.001986	0.4405	3589
rs12195597	6	119883436	T	0.5938	0.4269	C	9.561	0.001987	1.962	2114
rs208197	20	40938848	T	0.1587	0.3053	C	9.56	0.001989	0.4292	5512
rs7072534	10	106071692	G	0.4609	0.3015	A	9.557	0.001992	1.981	3480
rs299816	1	80188488	T	0.3828	0.2328	G	9.553	0.001996	2.044	162
rs10869043	9	70361639	C	0.3828	0.2328	A	9.553	0.001996	2.044	3048
rs13275783	8	105959484	G	0.3333	0.1908	A	9.55	0.001999	2.12	2808
rs169360	22	32935957	T	0.3333	0.1908	C	9.55	0.001999	2.12	5689
rs17457801	4	97971534	G	0.01562	0.1031	A	9.549	0.002	0.1382	1337
rs6839114	4	90442126	C	0.3968	0.2443	T	9.543	0.002007	2.035	1325
rs453701	5	71869795	C	0.3968	0.2443	T	9.543	0.002007	2.035	1642
rs4709601	6	162711188	A	0.2063	0.3615	G	9.541	0.002009	0.4591	2231
rs2425560	20	41105229	G	0.2063	0.3615	T	9.541	0.002009	0.4591	5514
rs11157247	14	41238643	G	0.2578	0.4186	A	9.54	0.00201	0.4825	4481
rs11145659	9	79845641	T	0.3984	0.2462	C	9.538	0.002013	2.028	3120
rs10763447	10	58440757	G	0.3984	0.2462	A	9.538	0.002013	2.028	3390
rs4897093	6	149597283	T	0.6016	0.4351	C	9.533	0.002018	1.96	2162
rs3736729	6	53487364	C	0.5635	0.3969	A	9.531	0.00202	1.961	2001
rs6737056	2	192693601	G	0.1875	0.08077	A	9.53	0.002022	2.626	735
rs11820487	11	124998522	G	0.1875	0.08077	C	9.53	0.002022	2.626	3969
rs1569492	22	37305457	G	0.5476	0.3817	A	9.53	0.002022	1.961	5716
rs2202972	3	163290470	C	0.4841	0.3217	T	9.529	0.002023	1.979	1122
rs12191236	6	157346610	G	0.1094	0.2423	C	9.529	0.002023	0.384	2206
rs10982428	9	116654554	T	0.007937	0.08915	C	9.529	0.002023	0.08174	3201
rs11752055	6	135258910	T	0.25	0.126	C	9.527	0.002025	2.313	2135
rs7021798	9	17905817	G	0.25	0.126	C	9.527	0.002025	2.313	3012
rs4325296	11	42662085	A	0.25	0.126	G	9.527	0.002025	2.313	3739
rs9521836	13	110004017	A	0.1613	0.3092	G	9.526	0.002026	0.4297	4416
rs7636868	3	45348212	G	0.3203	0.1808	A	9.524	0.002028	2.136	939
rs3777566	6	46005980	G	0.007812	0.08779	C	9.523	0.002029	0.08182	1993
rs156418	7	23320938	A	0.007812	0.08779	G	9.523	0.002029	0.08182	2314
rs1991979	4	147368197	A	0.5938	0.4275	G	9.521	0.002031	1.957	1407
rs4129255	11	100870413	A	0.2422	0.4008	G	9.521	0.002031	0.4779	3891
rs1867194	3	107025125	T	0.03226	0.1336	C	9.515	0.002038	0.2162	1035
rs17773661	2	211138705	T	0.008197	0.0916	G	9.514	0.002039	0.08196	767
rs1201447	6	105870934	A	0.5859	0.4198	G	9.513	0.00204	1.955	2084
rs11899768	2	221749094	C	0.5703	0.4046	T	9.512	0.002042	1.953	788
rs10833781	11	22547587	G	0.5703	0.4046	A	9.512	0.002042	1.953	3679
rs10044993	5	58460197	C	0.09375	0.2214	A	9.51	0.002043	0.3639	1625
rs2364006	7	48957713	C	0.5781	0.4122	G	9.51	0.002043	1.954	2400
rs1892903	11	117174829	T	0.5781	0.4122	C	9.51	0.002043	1.954	3952
rs10921053	1	190234692	G	0.3651	0.2171	A	9.509	0.002044	2.074	327
rs7590991	2	190821498	C	0.1953	0.3473	T	9.509	0.002044	0.4561	730
rs2407617	16	59493573	G	0.5403	0.374	A	9.508	0.002046	1.967	4897
rs10489806	1	231450360	G	0.1953	0.08594	A	9.504	0.002051	2.582	380
rs3799195	6	158981815	T	0.381	0.2308	C	9.5	0.002055	2.051	2217
rs6973105	7	148776072	T	0.3125	0.1744	C	9.5	0.002055	2.152	2569
rs822725	1	226349500	A	0.3968	0.2442	C	9.497	0.002058	2.036	361
rs10477009	5	151453754	C	0.3651	0.2176	G	9.496	0.002059	2.068	1743
rs10441747	9	115784777	C	0.3651	0.2176	G	9.496	0.002059	2.068	3195
rs10823002	10	52869480	T	0.3016	0.1654	G	9.495	0.00206	2.179	3371
rs10513701	3	173548253	C	0.2344	0.1145	T	9.492	0.002064	2.367	1148
rs16910410	9	122993744	A	0.2344	0.1145	C	9.492	0.002064	2.367	3224
rs16949164	15	84531560	T	0.2344	0.1145	A	9.492	0.002064	2.367	4753
rs16992641	20	6762442	T	0.2109	0.3654	C	9.491	0.002064	0.4643	5437
rs4751179	10	128699635	C	0.03125	0.1298	A	9.491	0.002065	0.2163	3580
rs1885898	13	21574829	G	0.03125	0.1298	A	9.491	0.002065	0.2163	4237
rs16959091	15	45317724	T	0.03125	0.1298	C	9.491	0.002065	0.2163	4681
rs4708801	6	158970004	C	0.4219	0.2672	T	9.49	0.002066	2.002	2216
rs11145671	9	79878161	T	0.4219	0.2672	G	9.49	0.002066	2.002	3126
rs2734299	17	23159085	G	0.4219	0.2672	A	9.49	0.002066	2.002	5024
rs750412	10	63557721	G	0.07812	0.2	A	9.489	0.002067	0.339	3405
rs8016913	14	46960131	A	0.4688	0.3092	T	9.488	0.002068	1.972	4498
rs7501602	17	50774256	T	0.4688	0.3092	A	9.488	0.002068	1.972	5085
rs333556	15	64047948	T	0.1172	0.2519	A	9.484	0.002072	0.3942	4729
rs10940569	5	57013944	C	0.2188	0.374	T	9.482	0.002074	0.4686	1604
rs7643257	3	152995384	T	0.3254	0.1846	C	9.481	0.002076	2.13	1097
rs1816549	16	5849381	C	0.3629	0.5305	T	9.481	0.002076	0.5041	4805
rs4933825	10	83810729	C	0.1587	0.06154	T	9.48	0.002077	2.877	3434
rs17775536	19	40232834	T	0.1587	0.06154	A	9.48	0.002077	2.877	5365
rs17160303	7	9196407	C	0.2812	0.15	T	9.476	0.002082	2.217	2281
rs12289146	11	93214886	G	0.2812	0.15	A	9.476	0.002082	2.217	3861
rs7037635	9	77970398	A	0.2619	0.1346	G	9.475	0.002083	2.281	3091
rs17687714	13	101409041	G	0.03906	0.1423	A	9.472	0.002087	0.245	4391
rs17631289	13	101410431	C	0.03906	0.1423	A	9.472	0.002087	0.245	4395
rs297690	20	4374656	T	0.1825	0.3333	G	9.47	0.002089	0.4466	5417
rs10891657	11	113771043	T	0.127	0.2654	A	9.467	0.002092	0.4026	3940
rs4133144	11	15371043	G	0.3306	0.1885	A	9.459	0.002101	2.127	3651
rs9885864	6	46148754	C	0.1328	0.0458	T	9.458	0.002102	3.191	1995
rs11193388	10	109119177	G	0.1641	0.06538	A	9.454	0.002107	2.805	3507
rs3912286	15	58265601	C	0.07937	0.2023	T	9.453	0.002108	0.3399	4708
rs701251	3	155085625	T	0.1905	0.3423	A	9.45	0.002112	0.4521	1105
rs6847326	4	16713917	C	0.2891	0.1565	T	9.446	0.002116	2.192	1214
rs7825132	8	142605864	C	0.2891	0.1565	T	9.446	0.002116	2.192	2928
rs1812878	4	14487918	G	0.3594	0.2137	A	9.443	0.00212	2.064	1210
rs929765	5	106606158	G	0.3594	0.2137	A	9.443	0.00212	2.064	1686
rs7116545	11	19314068	G	0.3413	0.1977	A	9.442	0.00212	2.103	3658
rs1749689	13	32615001	G	0.4762	0.3154	A	9.437	0.002126	1.973	4275
rs1379842	3	98684440	A	0.09677	0.2269	C	9.436	0.002127	0.365	1016
rs16972681	18	35900121	A	0.3175	0.1783	C	9.433	0.002131	2.144	5193
rs8058165	16	27896936	G	0.3492	0.5154	A	9.432	0.002133	0.5046	4864
rs11783413	8	134618887	C	0.2812	0.4427	G	9.43	0.002135	0.4925	2906
rs225417	21	42618199	G	0.2812	0.4427	C	9.43	0.002135	0.4925	5643
rs12205414	6	157364691	T	0.125	0.2615	G	9.427	0.002138	0.4034	2208
rs10842220	12	23787879	A	0.4766	0.3168	G	9.425	0.002141	1.963	4031
rs806874	17	48782557	C	0.4766	0.3168	A	9.425	0.002141	1.963	5081
rs9295881	6	30525438	T	0.1797	0.3282	C	9.424	0.002142	0.4483	1939
rs12498405	4	90438516	T	0.3906	0.2405	G	9.423	0.002143	2.025	1324
rs1924743	1	185407441	T	0.375	0.2269	A	9.417	0.00215	2.044	324
rs6801683	3	72488642	A	0.2422	0.4	T	9.416	0.002152	0.4794	977
rs7532379	1	28477260	T	0.25	0.4084	A	9.405	0.002163	0.4829	65
rs10935960	3	155136117	T	0.25	0.4084	C	9.405	0.002163	0.4829	1109
rs6558014	8	27701623	C	0.08594	0.2099	T	9.402	0.002167	0.3538	2650
rs2295516	20	5361169	A	0.08594	0.2099	G	9.402	0.002167	0.3538	5423
rs1209918	21	39076931	C	0.4453	0.2885	T	9.401	0.002169	1.98	5622
rs910270	1	55605939	A	0.4219	0.2674	G	9.398	0.002172	1.999	102
rs2975967	8	56542326	A	0.1328	0.271	G	9.397	0.002174	0.412	2679
rs12436234	14	82471855	G	0.1328	0.271	C	9.397	0.002174	0.412	4532
rs6909021	6	87941032	G	0.4297	0.2748	T	9.393	0.002178	1.988	2048
rs9577711	13	112049742	A	0.4766	0.3164	G	9.392	0.002179	1.967	4420
rs1573415	21	42747611	C	0.2891	0.1562	T	9.389	0.002183	2.196	5645
rs13140742	4	41100887	A	0.3413	0.1985	G	9.383	0.00219	2.092	1275
rs9375098	6	98588513	C	0.2031	0.09231	T	9.383	0.00219	2.507	2072
rs16866187	2	225386973	C	0.1746	0.07252	T	9.382	0.002191	2.705	798
rs11247970	2	242629816	C	0.3359	0.1947	A	9.383	0.002191	2.093	841
rs9817739	3	16455831	A	0.2656	0.1385	G	9.38	0.002193	2.251	899
rs12147536	14	85187767	C	0.2656	0.1385	T	9.38	0.002193	2.251	4538
rs12646523	4	171181273	T	0.3571	0.2115	C	9.374	0.002201	2.071	1439
rs200994	6	27921792	T	0.1641	0.3092	G	9.374	0.002201	0.4386	1917
rs7801951	7	47106004	A	0.0625	0.1769	T	9.374	0.002201	0.3101	2389
rs2552227	8	5991625	C	0	0.06977	T	9.367	0.002209	0	2595
rs7584992	2	55037131	A	0.05469	0.1654	G	9.363	0.002214	0.2919	520
rs2054046	2	69970578	C	0.1797	0.07634	T	9.363	0.002214	2.65	553
rs17008676	2	123260767	C	0.1797	0.07634	A	9.363	0.002214	2.65	606
rs10963269	9	1777608	G	0.05469	0.1654	C	9.363	0.002214	0.2919	2942
rs868031	2	79888123	T	0.2969	0.1628	C	9.362	0.002215	2.171	566
rs2508352	11	100755594	C	0.1484	0.2901	A	9.363	0.002215	0.4266	3882
rs7525547	1	217162046	C	0.1953	0.3462	T	9.358	0.00222	0.4585	350
rs4677152	3	72495633	G	0.1953	0.3462	A	9.358	0.00222	0.4585	978
rs13153443	5	123144991	C	0.127	0.04231	G	9.354	0.002225	3.293	1708
rs633235	18	52492966	G	0.127	0.04231	A	9.354	0.002225	3.293	5228
rs11128790	3	16414244	T	0.2109	0.09766	C	9.353	0.002226	2.47	897
rs10218978	10	10027038	G	0.2031	0.355	A	9.35	0.00223	0.4632	3281
rs826356	5	14898667	C	0.2266	0.3817	G	9.347	0.002234	0.4745	1532
rs1839152	2	177189066	G	0.3359	0.5	A	9.344	0.002237	0.5059	705
rs541128	2	239001188	T	0.3359	0.5	C	9.344	0.002237	0.5059	823
rs535690	11	92479970	A	0.4921	0.3308	G	9.34	0.002242	1.96	3858
rs881569	2	70671013	T	0.03906	0.1412	C	9.339	0.002243	0.2472	557
rs17631205	13	101405423	G	0.03906	0.1412	T	9.339	0.002243	0.2472	4389
rs7987221	13	101409767	C	0.03906	0.1412	A	9.339	0.002243	0.2472	4392
rs12856393	13	101413146	A	0.03906	0.1412	T	9.339	0.002243	0.2472	4396
rs12427457	13	101413321	A	0.03906	0.1412	G	9.339	0.002243	0.2472	4397
rs17613421	14	98336877	T	0.03906	0.1412	G	9.339	0.002243	0.2472	4591
rs13413029	2	192683449	A	0.2937	0.1603	C	9.33	0.002255	2.178	734
rs17121553	14	85250578	G	0.2937	0.1603	A	9.33	0.002255	2.178	4550
rs909793	6	149795292	T	0.1094	0.2405	G	9.325	0.002261	0.3879	2178
rs2153219	6	149797388	G	0.1094	0.2405	A	9.325	0.002261	0.3879	2180
rs13114982	4	180239138	A	0.3095	0.4731	G	9.321	0.002265	0.4993	1471
rs11743065	5	155751760	T	0.3359	0.5	A	9.322	0.002265	0.5059	1770
rs215702	7	32366183	G	0.3359	0.5	A	9.322	0.002265	0.5059	2341
rs1151324	3	103725414	G	0.2734	0.145	T	9.318	0.002269	2.218	1027
rs9828546	3	173571978	C	0.2734	0.145	A	9.318	0.002269	2.218	1149
rs2244661	10	58341942	G	0.2734	0.145	C	9.318	0.002269	2.218	3385
rs4939097	11	56409281	G	0.2734	0.145	A	9.318	0.002269	2.218	3747
rs12966257	18	19167840	T	0.2734	0.145	C	9.318	0.002269	2.218	5167
rs12404648	1	21881385	C	0.25	0.1269	T	9.316	0.002271	2.293	53
rs7788369	7	13228303	C	0.25	0.1269	A	9.316	0.002271	2.293	2299
rs12714305	2	30444278	C	0.4922	0.3321	T	9.315	0.002272	1.95	487
rs2638801	14	85214800	T	0.4531	0.2962	C	9.315	0.002272	1.969	4542
rs1790010	6	162296184	C	0.07812	0.1985	T	9.315	0.002273	0.3422	2227
rs7089082	10	115132250	C	0.07812	0.1985	G	9.315	0.002273	0.3422	3551
rs2426741	20	55464038	A	0.07812	0.1985	G	9.315	0.002273	0.3422	5548
rs9850692	3	574626	G	0.1328	0.04615	A	9.314	0.002274	3.165	850
rs17195493	8	120713470	G	0.1328	0.04615	T	9.314	0.002274	3.165	2864
rs4930670	11	68757828	T	0.1452	0.05344	C	9.314	0.002274	3.008	3797
rs2320590	1	21027782	C	0.373	0.5385	T	9.301	0.00229	0.5099	46
rs12732279	1	89597908	C	0.3984	0.2481	T	9.301	0.00229	2.007	180
rs9853371	3	139138278	A	0.05738	0.1718	T	9.301	0.00229	0.2935	1076
rs7748388	6	37712586	T	0.3984	0.2481	G	9.301	0.00229	2.007	1984
rs7038332	9	79827513	T	0.3984	0.2481	C	9.301	0.00229	2.007	3118
rs9827863	3	33093955	G	0.1562	0.06107	A	9.298	0.002294	2.847	920
rs3798995	6	69757481	G	0.1562	0.06107	T	9.298	0.002294	2.847	2016
rs7819766	8	132729072	C	0.1562	0.06107	G	9.298	0.002294	2.847	2898
rs1412727	9	9413523	A	0.3333	0.1923	G	9.298	0.002294	2.1	2984
rs12419284	11	1601016	T	0.1562	0.06107	C	9.298	0.002294	2.847	3610
rs1955384	12	80608906	C	0.1562	0.06107	A	9.298	0.002294	2.847	4127
rs12992601	2	142097642	C	0.3672	0.2214	T	9.293	0.002301	2.041	635
rs6014032	20	52539760	C	0.1855	0.3359	T	9.292	0.002301	0.4503	5538
rs1824242	3	105077362	C	0.1641	0.06589	T	9.29	0.002304	2.782	1029
rs2293134	4	190979787	A	0.2344	0.1154	G	9.29	0.002304	2.347	1500
rs6571396	14	30750978	T	0.3438	0.5078	G	9.285	0.00231	0.5078	4451
rs10437494	10	115067066	G	0.381	0.5465	A	9.284	0.002312	0.5106	3542
rs2717150	18	73215175	C	0.3203	0.1822	G	9.276	0.002322	2.116	5298
rs10959965	9	11573779	T	0.3828	0.2346	G	9.274	0.002325	2.023	2996
rs4641141	9	115789738	C	0.3828	0.2346	T	9.274	0.002325	2.023	3196
rs4312250	14	85233038	T	0.3828	0.2346	C	9.274	0.002325	2.023	4546
rs4796069	17	30641915	A	0.07031	0.1875	G	9.271	0.002328	0.3277	5043
rs10781059	9	70409627	G	0.381	0.5462	A	9.267	0.002333	0.5114	3051
rs460458	15	60480070	G	0.1032	0.2328	T	9.266	0.002335	0.3791	4723
rs2900640	3	155107854	G	0.2969	0.458	A	9.265	0.002336	0.4996	1107
rs4854984	3	180465187	C	0.2969	0.458	T	9.265	0.002336	0.4996	1158
rs10063718	5	119907194	A	0.04762	0.155	G	9.264	0.002337	0.2725	1703
rs4713327	6	30491747	G	0.246	0.4038	A	9.263	0.002338	0.4817	1936
rs3123671	10	43477891	C	0.3516	0.5154	T	9.263	0.002338	0.5098	3353
rs6492827	13	95419148	T	0.5234	0.3615	C	9.261	0.002341	1.94	4372
rs6485310	11	42231251	T	0.3968	0.2462	C	9.258	0.002345	2.015	3735
rs7025985	9	10562534	A	0.1797	0.3269	G	9.257	0.002346	0.451	2988
rs12591287	15	45312953	T	0.03175	0.1298	C	9.254	0.00235	0.2199	4680
rs35918515	4	178483423	G	0.2742	0.145	A	9.253	0.002351	2.227	1467
rs7893608	10	114928707	G	0.04688	0.1527	C	9.251	0.002353	0.273	3538
rs12577891	11	69332822	T	0.07031	0.187	G	9.252	0.002353	0.3288	3806
rs2662826	12	126198334	A	0.04688	0.1527	G	9.251	0.002353	0.273	4208
rs1877480	9	2648311	T	0.127	0.2634	C	9.249	0.002356	0.4069	2954
rs559300	9	112683713	A	0.127	0.2634	T	9.249	0.002356	0.4069	3190
rs1382473	11	27230666	C	0.3984	0.2481	A	9.249	0.002356	2.008	3707
rs1365085	7	49734404	G	0.2812	0.1512	C	9.248	0.002357	2.197	2420
rs17398869	1	19614727	T	0.381	0.2328	C	9.242	0.002366	2.028	37
rs12945629	17	78427736	A	0.127	0.2636	G	9.241	0.002367	0.4064	5134
rs237018	6	149785623	T	0.6111	0.4462	C	9.238	0.002371	1.951	2176
rs1217359	20	4118908	G	0.3889	0.5538	T	9.238	0.002371	0.5126	5409
rs1718077	7	145724650	G	0.1905	0.08397	A	9.236	0.002373	2.567	2562
rs270996	2	161379006	A	0.119	0.03817	G	9.233	0.002377	3.405	677
rs17358351	10	15368806	T	0.3254	0.186	C	9.233	0.002377	2.11	3291
rs1529917	16	5850764	C	0.3594	0.5229	T	9.233	0.002377	0.5118	4806
rs8045270	16	85243688	T	0.119	0.03817	C	9.233	0.002377	3.405	4977
rs981110	19	37714295	C	0.5952	0.4302	T	9.229	0.002383	1.948	5362
rs7200754	16	6837637	C	0.5556	0.3915	T	9.227	0.002384	1.943	4814
rs6952530	7	48948161	T	0.5781	0.4141	A	9.224	0.002389	1.939	2397
rs7126662	11	109480246	A	0.4453	0.2901	T	9.221	0.002393	1.965	3934
rs4649994	1	74104113	T	0.2344	0.3893	A	9.219	0.002395	0.4802	155
rs2270222	7	35247680	A	0.2891	0.4496	G	9.217	0.002398	0.4977	2354
rs4665568	2	23288537	G	0.0625	0.1756	C	9.216	0.002399	0.313	473
rs6827247	4	18798399	C	0.0625	0.1756	G	9.216	0.002399	0.313	1221
rs9295876	6	30524905	A	0.0625	0.1756	G	9.216	0.002399	0.313	1937
rs10993587	9	91783130	C	0.0625	0.1756	G	9.216	0.002399	0.313	3138
rs16906038	9	91783976	C	0.0625	0.1756	T	9.216	0.002399	0.313	3139
rs1158915	15	37553309	C	0.0625	0.1756	G	9.216	0.002399	0.313	4659
rs928248	21	17908598	G	0.0625	0.1756	A	9.216	0.002399	0.313	5593
rs12477174	2	242628201	T	0.5794	0.4147	C	9.214	0.002401	1.944	840
rs1000501	18	41507098	C	0.6111	0.4466	T	9.215	0.002401	1.947	5202
rs7511950	1	185322184	G	0.4262	0.271	A	9.214	0.002402	1.998	323
rs9930418	16	1632206	G	0.05469	0.1641	A	9.214	0.002402	0.2946	4800
rs2070335	14	29761802	C	0.1953	0.08779	T	9.212	0.002405	2.522	4444
rs430948	21	41707749	A	0.1953	0.08779	G	9.212	0.002405	2.522	5637
rs7713825	5	103927171	G	0.125	0.2595	T	9.211	0.002406	0.4076	1683
rs7987861	13	39810096	C	0.125	0.2595	T	9.211	0.002406	0.4076	4290
rs732601	4	144061908	C	0.2969	0.1641	T	9.209	0.002408	2.15	1394
rs1879347	15	54276451	C	0.2969	0.1641	T	9.209	0.002408	2.15	4697
rs4676872	3	72482260	G	0.3438	0.2023	C	9.209	0.002409	2.066	976
rs9312240	4	180222608	A	0.2969	0.4577	T	9.208	0.002409	0.5003	1469
rs7834624	8	115381988	A	0.2969	0.4577	G	9.208	0.002409	0.5003	2850
rs571199	1	54912206	A	0.25	0.407	G	9.208	0.00241	0.4857	100
rs9659886	1	18401698	T	0.2031	0.3538	A	9.207	0.002411	0.4655	27
rs3866769	14	85183606	T	0.2578	0.4154	A	9.206	0.002413	0.4889	4537
rs6723088	2	63770330	T	0.1825	0.3308	C	9.202	0.002417	0.4518	530
rs2716790	4	180740885	T	0.3672	0.5308	A	9.201	0.002419	0.513	1480
rs611048	11	113636941	A	0.2109	0.3626	T	9.201	0.002419	0.4699	3939
rs2387595	10	6767544	T	0.5391	0.3769	C	9.198	0.002423	1.933	3272
rs10848028	12	129227995	A	0.5391	0.3769	G	9.198	0.002423	1.933	4229
rs651085	1	20970370	A	0.3672	0.5305	G	9.197	0.002424	0.5135	45
rs789483	6	150637836	C	0.3672	0.5305	T	9.197	0.002424	0.5135	2187
rs1616138	12	66322984	C	0.3672	0.5305	T	9.197	0.002424	0.5135	4106
rs6088498	20	32484107	A	0.3672	0.5305	G	9.197	0.002424	0.5135	5482
rs10974637	9	458705	C	0.125	0.04198	T	9.196	0.002425	3.26	2936
rs7201205	16	72880943	T	0.125	0.04198	G	9.196	0.002425	3.26	4929
rs8018286	14	79545511	G	0.2656	0.4237	C	9.195	0.002426	0.492	4522
rs12648282	4	16685792	C	0.3468	0.5115	T	9.193	0.00243	0.5071	1213
rs10484785	6	53457958	G	0.5952	0.4308	A	9.192	0.002431	1.943	2000
rs2694390	12	104496385	A	0.1797	0.07692	G	9.192	0.002431	2.629	4174
rs557832	15	55808030	C	0.5156	0.355	A	9.192	0.002431	1.934	4704
rs6926831	6	87995082	T	0.4219	0.2692	C	9.191	0.002432	1.981	2050
rs1462543	11	23493030	T	0.3047	0.4656	A	9.191	0.002432	0.5029	3687
rs11027272	11	23496972	T	0.3047	0.4656	G	9.191	0.002432	0.5029	3688
rs11214051	11	97497533	T	0.4219	0.2692	C	9.191	0.002432	1.981	3867
rs7658868	4	18796638	C	0.07812	0.1977	A	9.19	0.002434	0.344	1220
rs4464317	2	69290795	T	0.4062	0.2557	C	9.189	0.002435	1.991	541
rs4854554	2	69296841	G	0.4062	0.2557	T	9.189	0.002435	1.991	544
rs2701664	2	182616909	G	0.246	0.124	A	9.188	0.002437	2.305	721
rs763517	6	12759235	T	0.1587	0.3023	C	9.184	0.002442	0.4354	1859
rs12549142	8	131941153	A	0.6032	0.4389	G	9.183	0.002443	1.943	2889
rs1621289	6	112090872	C	0.1719	0.3168	T	9.179	0.002448	0.4476	2095
rs41441749	6	18899702	T	0.3594	0.2154	C	9.177	0.00245	2.044	1895
rs6980334	7	137439032	G	0.3594	0.2154	A	9.177	0.00245	2.044	2553
rs7080019	10	26008246	C	0.3594	0.2154	T	9.177	0.00245	2.044	3326
rs1792573	11	15165708	G	0.1905	0.3397	T	9.178	0.00245	0.4574	3647
rs1502976	11	19308091	T	0.3203	0.1832	C	9.178	0.00245	2.101	3656
rs4485322	15	85631576	C	0.1905	0.3397	G	9.178	0.00245	0.4574	4760
rs16966646	19	37222399	C	0.375	0.5385	T	9.176	0.002452	0.5143	5357
rs208273	20	40928140	A	0.1328	0.2692	G	9.176	0.002452	0.4157	5510
rs2902839	18	9307537	T	0.1875	0.08203	C	9.175	0.002453	2.582	5153
rs6869158	5	169333974	C	0.4844	0.3256	T	9.173	0.002456	1.946	1807
rs1228927	7	83974866	T	0.5469	0.3846	C	9.173	0.002456	1.931	2489
rs11143575	9	75172991	A	0.3828	0.5465	G	9.173	0.002456	0.5147	3071
rs7429835	3	168407437	T	0.2063	0.09542	C	9.171	0.002459	2.465	1133
rs17049579	4	138568314	A	0.2222	0.1069	C	9.167	0.002464	2.388	1385
rs4287279	10	79152646	A	0.2222	0.1069	G	9.167	0.002464	2.388	3422
rs10736719	11	61756322	C	0.1429	0.2824	T	9.164	0.002468	0.4234	3768
rs12531984	7	3829503	G	0.1667	0.3115	A	9.162	0.002471	0.442	2255
rs7948518	11	100748854	C	0.1484	0.2885	T	9.161	0.002472	0.43	3879
rs17112350	14	41410031	G	0.07937	0.2	A	9.161	0.002472	0.3448	4485
rs1325586	10	3313773	T	0.5234	0.3626	C	9.161	0.002473	1.931	3256
rs978008	21	17117039	T	0.5234	0.3626	C	9.161	0.002473	1.931	5589
rs9319756	18	63958610	G	0.5556	0.3923	A	9.156	0.00248	1.936	5280
rs7520205	1	55606897	A	0.1406	0.2786	G	9.154	0.002481	0.4237	103
rs1319611	2	5140251	C	0.1406	0.2786	T	9.154	0.002481	0.4237	425
rs9857215	3	192008649	C	0.1406	0.2786	T	9.154	0.002481	0.4237	1167
rs2842846	6	113742923	C	0.1406	0.2786	A	9.154	0.002481	0.4237	2097
rs4816681	21	40613211	C	0.5547	0.3923	G	9.154	0.002482	1.929	5635
rs3859875	22	24540850	A	0.5547	0.3923	G	9.154	0.002482	1.929	5671
rs7607696	2	240707655	T	0.375	0.229	C	9.153	0.002483	2.02	838
rs9805018	12	128276904	G	0.375	0.229	A	9.153	0.002483	2.02	4226
rs1401155	6	53420588	T	0.2422	0.1221	C	9.15	0.002487	2.297	1999
rs2513159	11	100755983	G	0.1562	0.2977	C	9.146	0.002493	0.4368	3883
rs4500672	15	94471612	T	0.3254	0.187	C	9.144	0.002495	2.097	4782
rs1285455	7	9202550	C	0.375	0.2287	T	9.142	0.002499	2.024	2282
rs13263020	8	18523467	G	0.375	0.2287	A	9.142	0.002499	2.024	2629
rs9818654	3	98368387	G	0.3047	0.4654	T	9.141	0.0025	0.5034	1012
rs167149	3	192651718	C	0.3047	0.4654	T	9.141	0.0025	0.5034	1169
rs1490878	4	18959912	T	0.3906	0.2423	A	9.141	0.0025	2.004	1226
rs7182369	15	88444608	G	0.3047	0.4654	A	9.141	0.0025	0.5034	4764
rs12478327	2	20237730	C	0.3828	0.5458	A	9.14	0.002501	0.5162	465
rs10808873	8	53868298	A	0.3828	0.5458	G	9.14	0.002501	0.5162	2676
rs2705266	8	139003767	T	0.3828	0.5458	C	9.14	0.002501	0.5162	2916
rs3759187	12	51202289	T	0.3125	0.1769	C	9.139	0.002503	2.115	4080
rs596457	1	184471792	A	0.2109	0.09924	G	9.137	0.002506	2.427	316
rs1448346	7	114209159	C	0.3361	0.1947	A	9.136	0.002506	2.094	2529
rs9283639	3	172709673	G	0.5312	0.3702	T	9.134	0.002509	1.928	1144
rs2903015	20	56598801	T	0.5312	0.3702	G	9.134	0.002509	1.928	5554
rs1925297	10	58311626	T	0.3359	0.1962	C	9.13	0.002515	2.073	3382
rs6973751	7	48958695	A	0.6016	0.4385	G	9.129	0.002516	1.934	2401
rs10916531	1	227826726	A	0.5159	0.355	T	9.126	0.00252	1.936	369
rs1966463	12	14571642	T	0.04762	0.1538	A	9.124	0.002523	0.275	4022
rs1563987	11	37629112	A	0.4426	0.2863	G	9.123	0.002524	1.98	3721
rs516187	9	112671439	A	0.3047	0.1705	C	9.121	0.002527	2.131	3188
rs13262692	8	90545317	C	0.2266	0.1107	T	9.12	0.002528	2.354	2778
rs10860713	12	100268479	G	0.2266	0.1107	A	9.12	0.002528	2.354	4160
rs2632231	12	75513073	A	0.3016	0.1679	C	9.118	0.002531	2.139	4120
rs1635853	7	28156074	T	0.5391	0.3779	G	9.113	0.002539	1.926	2332
rs630303	11	65388549	G	0.5078	0.3477	A	9.112	0.002539	1.936	3782
rs6056980	20	9822495	T	0.5391	0.3779	C	9.113	0.002539	1.926	5447
rs9514214	13	103562504	G	0.5238	0.3626	C	9.109	0.002544	1.934	4403
rs293018	5	58041440	T	0.5645	0.4008	G	9.107	0.002547	1.938	1620
rs7112514	11	26822942	A	0.5645	0.4008	G	9.107	0.002547	1.938	3699
rs6519997	22	47204814	T	0.2344	0.3885	C	9.106	0.002547	0.4819	5744
rs17130330	10	115128445	C	0.07143	0.1885	A	9.104	0.00255	0.3312	3549
rs543240	1	28468671	G	0.2734	0.4313	A	9.1	0.002556	0.4962	64
rs991653	10	58293639	T	0.2937	0.1615	C	9.1	0.002556	2.158	3381
rs2028721	12	57734390	A	0.2734	0.4313	T	9.1	0.002556	0.4962	4088
rs10493640	1	80137679	T	0.2302	0.3846	A	9.1	0.002557	0.4784	160
rs1822927	4	32232224	T	0.119	0.03846	C	9.099	0.002557	3.378	1258
rs159002	5	58019755	G	0.6016	0.4389	A	9.099	0.002557	1.93	1619
rs911185	6	137075399	T	0.6016	0.4389	C	9.099	0.002557	1.93	2140
rs12669002	7	123102458	A	0.119	0.03846	G	9.099	0.002557	3.378	2543
rs33962985	13	30735556	A	0.6016	0.4389	G	9.099	0.002557	1.93	4265
rs2996405	13	86164853	C	0.119	0.03846	T	9.099	0.002557	3.378	4364
rs156198	6	104949534	T	0.2734	0.1462	C	9.098	0.002559	2.199	2080
rs7342570	14	100595664	A	0.2734	0.1462	G	9.098	0.002559	2.199	4602
rs9418832	10	128757891	A	0.03906	0.1395	G	9.097	0.00256	0.2507	3584
rs17614350	19	35773570	C	0.03906	0.1395	T	9.097	0.00256	0.2507	5354
rs6088738	20	33210992	A	0.4766	0.3192	G	9.097	0.00256	1.942	5493
rs943508	9	77175056	A	0.119	0.2519	G	9.092	0.002567	0.4013	3084
rs10883381	10	101340520	A	0.119	0.2519	G	9.092	0.002567	0.4013	3469
rs12522644	5	6917120	A	0.1048	0.2346	G	9.089	0.002571	0.3821	1518
rs6918053	6	13198156	G	0.1875	0.3346	A	9.089	0.002571	0.4589	1867
rs1524480	2	5380438	T	0.254	0.1308	G	9.088	0.002573	2.263	429
rs1872246	5	154797811	A	0.254	0.1308	T	9.088	0.002573	2.263	1759
rs7737328	5	155798831	A	0.5938	0.4313	G	9.086	0.002576	1.927	1776
rs6757456	2	222695072	C	0.4141	0.2634	T	9.085	0.002577	1.977	790
rs10883151	10	100370950	T	0.5556	0.3931	G	9.085	0.002577	1.93	3464
rs13147200	4	139810082	A	0.1953	0.3435	T	9.083	0.00258	0.4639	1386
rs11105170	12	87999708	G	0.5547	0.3931	T	9.083	0.00258	1.923	4134
rs7801616	7	151083561	T	0.3413	0.5038	C	9.079	0.002585	0.5102	2573
rs12248838	10	63565617	G	0.05556	0.1654	C	9.079	0.002585	0.2969	3406
rs6966616	7	106708212	C	0.3125	0.4731	T	9.078	0.002586	0.5063	2524
rs10501980	11	100874615	T	0.3125	0.4731	C	9.078	0.002586	0.5063	3892
rs10791485	11	100874662	G	0.3125	0.4731	T	9.078	0.002586	0.5063	3893
rs11103473	9	136427450	A	0.5859	0.4237	T	9.077	0.002589	1.925	3249
rs10851992	15	34623452	G	0.5859	0.4237	C	9.077	0.002589	1.925	4652
rs12078298	1	4208894	T	0.4609	0.3053	A	9.076	0.00259	1.945	7
rs12196785	6	16787803	T	0.5625	0.4008	A	9.075	0.002591	1.922	1886
rs6684323	1	242439609	T	0.1094	0.2385	C	9.074	0.002592	0.3922	400
rs6863774	5	55730873	T	0.1094	0.2385	C	9.074	0.002592	0.3922	1594
rs2109342	7	48947289	G	0.5703	0.4084	A	9.071	0.002597	1.923	2396
rs8092252	18	74633023	A	0.5703	0.4084	C	9.071	0.002597	1.923	5306
rs6935111	6	119849203	T	0.0873	0.2099	C	9.062	0.002609	0.36	2112
rs11661551	18	75719745	C	0.2812	0.1527	T	9.061	0.002611	2.172	5311
rs1160462	20	7729590	C	0.2812	0.1527	G	9.061	0.002611	2.172	5442
rs1019142	16	7652980	C	0.1905	0.08462	G	9.061	0.002612	2.545	4816
rs6059844	20	32500143	A	0.3413	0.5038	G	9.061	0.002612	0.5102	5483
rs964037	2	140667086	A	0.2188	0.3702	G	9.06	0.002613	0.4763	630
rs12698882	7	69353057	A	0.2188	0.3702	T	9.06	0.002613	0.4763	2450
rs13238017	7	69353642	C	0.2188	0.3702	T	9.06	0.002613	0.4763	2451
rs10783932	12	57737987	T	0.2188	0.3702	A	9.06	0.002613	0.4763	4092
rs17816699	15	31111811	C	0.09375	0.2176	T	9.051	0.002625	0.3721	4640
rs8060856	16	77442683	C	0.09375	0.2176	A	9.051	0.002625	0.3721	4936
rs7350779	15	37512534	C	0.1172	0.2481	T	9.037	0.002646	0.4023	4657
rs679907	6	93941618	C	0.04688	0.1512	T	9.035	0.002649	0.2762	2069
rs12405571	1	42731883	A	0.3125	0.4729	G	9.034	0.00265	0.5067	91
rs6935362	6	152794947	A	0.1667	0.0687	G	9.031	0.002654	2.711	2192
rs8115323	20	59154503	C	0.1328	0.04688	T	9.027	0.002661	3.114	5577
rs17097616	14	98226321	T	0.3828	0.2366	C	9.023	0.002665	2.001	4585
rs10494954	1	210845130	C	0.1719	0.07252	T	9.023	0.002666	2.654	345
rs6845511	4	10634418	G	0.1719	0.07252	A	9.023	0.002666	2.654	1198
rs17154827	10	43810538	G	0.1719	0.07252	T	9.023	0.002666	2.654	3358
rs11193391	10	109120962	C	0.1719	0.07252	T	9.023	0.002666	2.654	3509
rs12574167	11	26915149	C	0.1719	0.07252	T	9.023	0.002666	2.654	3702
rs1862765	16	71976207	T	0.1719	0.07252	A	9.023	0.002666	2.654	4928
rs4314513	6	138902948	G	0.2734	0.4308	A	9.022	0.002667	0.4973	2146
rs255112	7	30703658	G	0.2734	0.4308	A	9.022	0.002667	0.4973	2339
rs10516376	4	20831769	A	0.01562	0.09924	G	9.021	0.002669	0.1441	1236
rs12350714	9	116654027	T	0.01562	0.09924	C	9.021	0.002669	0.1441	3200
rs2900704	10	107322564	A	0.01562	0.09924	G	9.021	0.002669	0.1441	3493
rs12779178	10	133241371	A	0.01562	0.09924	G	9.021	0.002669	0.1441	3604
rs2144823	14	39256715	A	0.01562	0.09924	G	9.021	0.002669	0.1441	4475
rs636758	3	13124782	A	0.4683	0.3115	G	9.018	0.002674	1.946	890
rs7818637	8	72728050	G	0.4688	0.313	A	9.012	0.002682	1.937	2743
rs12694278	2	212939985	C	0.2016	0.09231	T	9.011	0.002684	2.483	770
rs6117070	20	6009606	G	0.1032	0.2308	A	9.01	0.002685	0.3835	5433
rs2278180	18	59715493	G	0.2698	0.4275	A	9.009	0.002687	0.495	5242
rs41352044	2	5377909	C	0.2578	0.1346	T	9.007	0.00269	2.233	428
rs10950469	7	13540306	A	0.2787	0.4389	G	9.001	0.002698	0.4939	2300
rs7818900	8	112695771	A	0.1562	0.2969	T	9	0.0027	0.4386	2820
rs1125998	16	64583218	G	0.4375	0.2846	T	8.999	0.002702	1.955	4923
rs385344	16	84525105	G	0.4375	0.2846	C	8.999	0.002702	1.955	4966
rs10517574	4	154730293	A	0.1797	0.3244	G	8.997	0.002705	0.4561	1420
rs7149015	14	84295685	C	0.1797	0.3244	A	8.997	0.002705	0.4561	4536
rs7982370	13	95858758	C	0.2344	0.3876	T	8.992	0.002711	0.4837	4381
rs9951512	18	59690885	C	0.2344	0.3876	G	8.992	0.002711	0.4837	5241
rs517242	9	112671587	A	0.3047	0.1718	G	8.992	0.002712	2.113	3189
rs4736221	8	139972905	A	0.3281	0.1908	G	8.991	0.002713	2.071	2919
rs2937940	15	84168771	T	0.3281	0.1908	C	8.991	0.002713	2.071	4751
rs11944439	4	11554423	A	0.1429	0.05344	G	8.991	0.002714	2.952	1205
rs1502641	5	3752935	C	0.07937	0.1985	T	8.99	0.002714	0.3481	1508
rs7444432	5	58527295	T	0.1429	0.05344	G	8.991	0.002714	2.952	1626
rs6955065	7	6280435	G	0.07937	0.1985	A	8.99	0.002714	0.3481	2262
rs2714736	15	22967807	T	0.07937	0.1985	G	8.99	0.002714	0.3481	4618
rs17065149	8	512863	G	0.1111	0.03435	A	8.99	0.002715	3.514	2581
rs9897725	17	25889787	G	0.1111	0.03435	A	8.99	0.002715	3.514	5026
rs2395352	6	33208710	G	0.4219	0.271	A	8.989	0.002716	1.963	1963
rs10266685	7	49408494	C	0.4219	0.271	T	8.989	0.002716	1.963	2415
rs2096581	11	56382351	T	0.4219	0.271	A	8.989	0.002716	1.963	3746
rs7046537	9	24095629	C	0.1349	0.2713	A	8.988	0.002718	0.4189	3029
rs7156962	14	38940768	C	0.2063	0.09615	T	8.988	0.002718	2.444	4473
rs10493806	1	88466537	T	0.007812	0.08397	C	8.987	0.002719	0.0859	178
rs16936369	8	70794163	A	0.007812	0.08397	G	8.987	0.002719	0.0859	2740
rs134009	22	26364554	A	0.007812	0.08397	G	8.987	0.002719	0.0859	5681
rs4435740	4	82770697	C	0.1484	0.05725	A	8.985	0.002723	2.87	1311
rs6953657	7	16048025	A	0.1484	0.05725	G	8.985	0.002723	2.87	2307
rs10224007	7	145709271	G	0.1484	0.05725	T	8.985	0.002723	2.87	2560
rs10768843	11	42600730	T	0.1484	0.05725	C	8.985	0.002723	2.87	3736
rs4759128	12	53651487	C	0.1484	0.05725	T	8.985	0.002723	2.87	4083
rs8076776	17	64478312	A	0.1484	0.05725	G	8.985	0.002723	2.87	5099
rs17694166	21	17875281	C	0.1484	0.05725	T	8.985	0.002723	2.87	5591
rs12478708	2	202612343	G	0.1349	0.271	T	8.983	0.002725	0.4196	743
rs709159	3	12456203	C	0.1667	0.3101	A	8.982	0.002726	0.445	888
rs10476513	5	164851710	C	0.125	0.2577	A	8.981	0.002728	0.4115	1793
rs11192481	10	107295770	T	0.03125	0.126	G	8.981	0.002728	0.2239	3491
rs2145548	14	98422714	A	0.3016	0.4615	T	8.981	0.002728	0.5038	4595
rs4244571	15	37548961	A	0.125	0.2577	G	8.981	0.002728	0.4115	4658
rs16826699	2	147452785	T	0.2969	0.1654	C	8.978	0.002732	2.131	642
rs6977953	7	132331966	T	0.3333	0.1947	G	8.979	0.002732	2.069	2547
rs700105	9	113959528	A	0.2969	0.1654	G	8.978	0.002732	2.131	3192
rs7212143	17	8996793	G	0.2969	0.1654	A	8.978	0.002732	2.131	5001
rs3913457	15	82580469	A	0.3968	0.2481	C	8.975	0.002737	1.994	4748
rs7130252	11	56779548	A	0.3492	0.2077	G	8.972	0.002741	2.047	3753
rs9892909	17	71884670	T	0.1328	0.2672	C	8.957	0.002764	0.4201	5121
rs2526955	7	49427303	A	0.3651	0.2214	G	8.956	0.002766	2.022	2416
rs4699624	4	95871148	A	0.4766	0.3206	T	8.954	0.002768	1.929	1330
rs4745690	9	79829422	G	0.4766	0.3206	A	8.954	0.002768	1.929	3119
rs11708859	3	157580530	C	0.1562	0.2962	T	8.954	0.002769	0.4401	1116
rs7717108	5	153317306	T	0.3438	0.2038	C	8.954	0.002769	2.046	1752
rs951827	10	130168048	T	0.1562	0.2962	C	8.954	0.002769	0.4401	3592
rs12494179	3	168426999	A	0.2109	0.1	G	8.951	0.002774	2.406	1134
rs11766911	7	154668849	A	0.1172	0.03817	G	8.95	0.002775	3.345	2577
rs11837995	12	94916388	C	0.1172	0.03817	T	8.95	0.002775	3.345	4144
rs11058756	12	125689507	C	0.1172	0.03817	T	8.95	0.002775	3.345	4201
rs17216487	13	30219740	T	0.1172	0.03817	G	8.95	0.002775	3.345	4256
rs9915531	17	64493734	T	0.1172	0.03817	C	8.95	0.002775	3.345	5103
rs6005016	22	25063299	A	0.1172	0.03817	G	8.95	0.002775	3.345	5675
rs6588209	1	66854954	T	0.2422	0.1231	C	8.947	0.002779	2.277	139
rs1505039	5	15832815	G	0.2422	0.1231	A	8.947	0.002779	2.277	1535
rs826886	12	37382064	G	0.3359	0.4962	A	8.946	0.00278	0.5137	4061
rs6074423	20	12358581	C	0.3359	0.4962	T	8.946	0.00278	0.5137	5455
rs7737007	5	117921037	A	0.1641	0.3053	G	8.944	0.002784	0.4465	1696
rs4304805	11	70562817	T	0.1641	0.3053	C	8.944	0.002784	0.4465	3810
rs7962663	12	67420217	G	0.2734	0.4302	A	8.944	0.002784	0.4984	4111
rs12250948	10	115118481	T	0.2222	0.374	C	8.944	0.002785	0.4781	3546
rs898642	8	142605954	T	0.2778	0.15	A	8.942	0.002786	2.179	2929
rs2039415	1	159121069	T	0.1587	0.3	C	8.942	0.002788	0.4403	266
rs12463649	2	23294977	G	0.08594	0.2061	A	8.941	0.002789	0.3621	475
rs17081303	6	119870103	G	0.08594	0.2061	A	8.941	0.002789	0.3621	2113
rs3123669	10	43479455	C	0.2812	0.4385	G	8.94	0.002791	0.5011	3354
rs10940570	5	57016758	G	0.2188	0.3692	T	8.932	0.002802	0.4783	1605
rs9348775	6	27803308	T	0.2188	0.3692	C	8.932	0.002802	0.4783	1915
rs1107910	1	1682181	C	0.5	0.3423	T	8.931	0.002804	1.921	1
rs2846453	9	112591490	C	0.5	0.3423	T	8.931	0.002804	1.921	3183
rs12539695	7	3829618	G	0.1484	0.2863	C	8.929	0.002807	0.4346	2256
rs1859785	7	102859506	T	0.2109	0.3605	C	8.929	0.002807	0.4743	2513
rs11781755	8	113264425	T	0.1484	0.2863	C	8.929	0.002807	0.4346	2833
rs10821492	9	91800034	T	0.1484	0.2863	A	8.929	0.002807	0.4346	3141
rs4254389	18	36284076	T	0.1484	0.2863	C	8.929	0.002807	0.4346	5195
rs2018949	18	74579004	T	0.1484	0.2863	C	8.929	0.002807	0.4346	5303
rs860014	7	71206559	G	0.2031	0.3511	A	8.928	0.002808	0.471	2459
rs4265536	10	115008330	C	0.2891	0.4466	T	8.927	0.002809	0.5039	3539
rs7934208	11	100877985	T	0.2891	0.4466	C	8.927	0.002809	0.5039	3895
rs16862254	1	18972919	T	0.2266	0.1115	C	8.926	0.002812	2.333	28
rs7836631	8	140939750	T	0.3359	0.4962	A	8.922	0.002818	0.5137	2925
rs2701684	7	107086763	G	0.5079	0.3488	A	8.921	0.002819	1.927	2526
rs7171778	15	89975915	C	0.1016	0.2269	T	8.919	0.002822	0.3851	4772
rs1125968	1	155752654	G	0.3651	0.5271	A	8.917	0.002826	0.5158	258
rs9397539	6	153014980	A	0.1667	0.3092	G	8.915	0.002828	0.4469	2195
rs9323992	14	97719569	T	0.1667	0.3092	C	8.915	0.002828	0.4469	4583
rs10505425	8	123727638	C	0.4453	0.2923	T	8.913	0.002831	1.944	2870
rs10899655	11	78994647	T	0.3594	0.2171	C	8.913	0.002831	2.024	3817
rs16902357	8	128807241	T	0.02344	0.1124	C	8.907	0.002842	0.1895	2882
rs4753339	11	90897712	G	0.2778	0.4351	A	8.904	0.002846	0.4993	3843
rs397868	5	71872752	T	0.3906	0.2443	C	8.903	0.002847	1.983	1643
rs406813	5	71873362	A	0.3906	0.2443	G	8.903	0.002847	1.983	1644
rs427274	5	71873523	A	0.3906	0.2443	G	8.903	0.002847	1.983	1645
rs10918471	1	164697108	A	0.4844	0.3282	G	8.902	0.002849	1.922	283
rs7870536	9	5235493	T	0.4297	0.2786	C	8.9	0.002852	1.951	2966
rs982855	16	8237686	C	0.4297	0.2786	T	8.9	0.002852	1.951	4823
rs12307364	12	94907069	T	0.3125	0.1783	C	8.899	0.002853	2.095	4143
rs4685832	3	4859817	G	0.3594	0.2176	A	8.899	0.002854	2.018	868
rs16878321	5	7119899	C	0.3594	0.2176	G	8.899	0.002854	2.018	1520
rs1879818	8	141516084	T	0.3594	0.2176	C	8.899	0.002854	2.018	2926
rs6476151	9	29720581	C	0.3438	0.5038	T	8.897	0.002856	0.5159	3036
rs6059867	20	32541764	C	0.3438	0.5038	T	8.897	0.002856	0.5159	5484
rs1790004	6	162302229	T	0.0625	0.1731	C	8.892	0.002863	0.3185	2228
rs10897276	11	61966110	G	0.5078	0.35	A	8.886	0.002874	1.916	3771
rs1114591	18	9275824	C	0.3047	0.1719	T	8.884	0.002877	2.111	5152
rs6533587	4	113134074	A	0.2578	0.4122	G	8.881	0.002882	0.4953	1353
rs6005018	22	25067148	C	0.2578	0.4122	T	8.881	0.002882	0.4953	5676
rs2874367	1	21197078	A	0.3438	0.5038	C	8.879	0.002885	0.5158	49
rs2564594	4	75077164	T	0.2734	0.1473	A	8.878	0.002886	2.179	1294
rs1976630	18	74579354	G	0.3359	0.1977	A	8.878	0.002886	2.053	5305
rs10958464	8	56771579	A	0.1094	0.2366	C	8.877	0.002888	0.3962	2693
rs2324594	13	39790121	T	0.1094	0.2366	C	8.877	0.002888	0.3962	4288
rs11069240	13	95836034	C	0.1094	0.2366	G	8.877	0.002888	0.3962	4377
rs9805568	13	95836692	A	0.1094	0.2366	G	8.877	0.002888	0.3962	4378
rs11599405	10	63530289	A	0.05469	0.1615	G	8.875	0.002891	0.3003	3403
rs4937066	11	125266205	T	0.05469	0.1615	C	8.875	0.002891	0.3003	3971
rs538232	11	124987555	G	0.6048	0.4423	A	8.872	0.002895	1.93	3967
rs315802	5	169678899	G	0.03175	0.1269	A	8.871	0.002897	0.2255	1809
rs1690551	1	33808148	T	0.373	0.5344	G	8.87	0.002899	0.5184	72
rs1541487	16	6427550	T	0.4683	0.313	C	8.867	0.002903	1.933	4812
rs12046110	1	176797740	G	0.1875	0.08397	A	8.859	0.002916	2.517	295
rs4336232	4	96952107	T	0.1875	0.08397	G	8.859	0.002916	2.517	1335
rs7226166	17	50795323	A	0.1875	0.08397	C	8.859	0.002916	2.517	5087
rs1034486	18	9241236	T	0.1875	0.08397	C	8.859	0.002916	2.517	5150
rs7173862	15	58337145	C	0.119	0.25	T	8.858	0.002918	0.4054	4713
rs13419936	2	228424432	T	0.4922	0.3359	A	8.855	0.002923	1.916	801
rs4871841	8	22838953	G	0.4922	0.3359	A	8.855	0.002923	1.916	2641
rs4872038	8	22838969	T	0.4922	0.3359	C	8.855	0.002923	1.916	2642
rs4537790	11	117166566	C	0.3387	0.5	T	8.853	0.002926	0.5122	3950
rs17440799	7	42407989	A	0.03968	0.1395	G	8.85	0.00293	0.2548	2371
rs11255542	10	8243088	A	0.07812	0.1947	G	8.85	0.002931	0.3506	3277
rs2550615	16	77225816	G	0.07812	0.1947	C	8.85	0.002931	0.3506	4932
rs12722849	1	18977900	A	0.25	0.1298	C	8.841	0.002945	2.235	29
rs10515717	5	154800642	C	0.25	0.1298	T	8.841	0.002945	2.235	1760
rs1560205	5	154804690	G	0.25	0.1298	A	8.841	0.002945	2.235	1761
rs12453213	17	29159136	C	0.25	0.1298	T	8.841	0.002945	2.235	5034
rs6037822	20	4268585	T	0.25	0.1298	A	8.841	0.002945	2.235	5413
rs7830792	8	56604552	T	0.5	0.3423	C	8.841	0.002946	1.921	2691
rs530723	9	109779657	A	0.4844	0.3281	T	8.841	0.002946	1.924	3170
rs1482622	3	83087402	A	0.03906	0.1374	G	8.84	0.002947	0.2552	999
rs1282549	3	108658176	T	0.03906	0.1374	C	8.84	0.002947	0.2552	1039
rs13438466	7	91906551	C	0.03906	0.1374	G	8.84	0.002947	0.2552	2498
rs13274148	8	114894123	T	0.03906	0.1374	C	8.84	0.002947	0.2552	2841
rs3885635	10	28397421	A	0.03906	0.1374	T	8.84	0.002947	0.2552	3336
rs1346421	10	80243714	C	0.2812	0.1538	T	8.839	0.002948	2.152	3428
rs12361464	11	41476061	G	0.5968	0.4346	A	8.837	0.002952	1.925	3732
rs10491519	9	121459488	A	0.1484	0.05769	G	8.834	0.002956	2.847	3212
rs10785527	12	43441666	C	0.4531	0.3	G	8.834	0.002956	1.933	4071
rs7003601	8	115388262	C	0.3889	0.5504	T	8.832	0.00296	0.5198	2851
rs11192504	10	107322958	G	0.01587	0.09924	A	8.831	0.002962	0.1464	3494
rs12569262	1	51955548	G	0.1797	0.3231	C	8.83	0.002963	0.459	97
rs2329645	5	27603693	T	0.4524	0.2984	G	8.829	0.002964	1.942	1548
rs9900637	17	3898724	C	0.3516	0.5116	A	8.829	0.002965	0.5175	4984
rs17021306	3	28279130	G	0.3571	0.2154	T	8.828	0.002966	2.024	911
rs13236719	7	3841536	C	0.1719	0.314	T	8.828	0.002967	0.4535	2257
rs10254637	7	43091718	A	0.1875	0.3321	C	8.826	0.00297	0.4642	2375
rs11136019	8	27837517	C	0.254	0.4084	T	8.826	0.00297	0.4931	2655
rs891842	16	24929812	A	0.3413	0.2023	G	8.826	0.00297	2.043	4860
rs1535957	9	121127478	C	0.2891	0.1603	T	8.825	0.002971	2.13	3210
rs4836762	9	121128352	C	0.2891	0.1603	G	8.825	0.002971	2.13	3211
rs2224958	10	58293509	C	0.2891	0.1603	T	8.825	0.002971	2.13	3380
rs12883457	14	85249144	G	0.2891	0.1603	A	8.825	0.002971	2.13	4549
rs8024130	15	21313935	G	0.2891	0.1603	T	8.825	0.002971	2.13	4614
rs2306847	7	137449133	A	0.3281	0.1914	T	8.821	0.002977	2.063	2554
rs33485	3	42392986	C	0.3359	0.1985	T	8.819	0.002981	2.043	935
rs919222	5	153251349	A	0.3359	0.1985	G	8.819	0.002981	2.043	1747
rs993871	7	48964483	A	0.3359	0.1985	G	8.819	0.002981	2.043	2402
rs4731919	7	132250526	G	0.3359	0.1985	A	8.819	0.002981	2.043	2546
rs977255	11	92752096	C	0.3359	0.1985	T	8.819	0.002981	2.043	3860
rs10898077	11	82491322	G	0.1172	0.03846	T	8.819	0.002982	3.319	3826
rs11044734	12	19687173	C	0.1172	0.03846	G	8.819	0.002982	3.319	4026
rs11213262	11	109478340	A	0.4375	0.2863	C	8.817	0.002984	1.939	3933
rs10485200	6	157362927	C	0.127	0.2595	G	8.814	0.00299	0.415	2207
rs7544050	1	55607521	C	0.5	0.3435	G	8.813	0.002991	1.911	104
rs88189	2	60661359	C	0.5	0.3435	G	8.813	0.002991	1.911	528
rs10944194	6	62484474	A	0.5	0.3435	G	8.813	0.002991	1.911	2012
rs1449243	8	93676222	C	0.5	0.3435	A	8.813	0.002991	1.911	2782
rs7243808	18	63945060	C	0.5397	0.3798	T	8.813	0.002991	1.914	5277
rs6081604	20	19392040	A	0.5397	0.3798	T	8.813	0.002991	1.914	5467
rs1908812	9	75268440	T	0.3594	0.5191	C	8.813	0.002992	0.5197	3072
rs1908811	9	75268502	A	0.3594	0.5191	G	8.813	0.002992	0.5197	3073
rs519304	20	848935	G	0.3889	0.55	T	8.812	0.002992	0.5207	5396
rs6727492	2	10438845	C	0.2266	0.3769	T	8.807	0.003	0.4842	435
rs3828132	1	229127680	G	0.2344	0.3855	A	8.804	0.003007	0.488	374
rs4240944	1	229128187	C	0.2344	0.3855	A	8.804	0.003007	0.488	375
rs230852	5	56996499	G	0.2344	0.3855	A	8.804	0.003007	0.488	1603
rs10483984	14	85223780	T	0.2344	0.3855	C	8.804	0.003007	0.488	4543
rs468432	21	44866965	T	0.02344	0.1115	C	8.798	0.003016	0.1912	5650
rs4705036	5	146665485	C	0.1984	0.0916	T	8.797	0.003017	2.455	1732
rs6715572	2	229038830	A	0.4516	0.2977	G	8.796	0.003018	1.943	805
rs4640780	5	106422076	A	0.4141	0.2654	G	8.796	0.00302	1.956	1685
rs162379	21	43749762	A	0.3594	0.5195	G	8.796	0.00302	0.5188	5647
rs2060681	4	140388309	A	0.3889	0.5496	T	8.792	0.003025	0.5215	1387
rs6120663	20	32545567	C	0.3889	0.5496	A	8.792	0.003025	0.5215	5485
rs6543430	2	106627576	C	0.3984	0.2519	T	8.792	0.003026	1.967	587
rs9324684	5	150568806	C	0.2969	0.4538	G	8.791	0.003027	0.5081	1737
rs12135331	1	71104808	T	0.2143	0.1031	C	8.787	0.003034	2.374	153
rs17178107	18	60978667	C	0.2143	0.1031	T	8.787	0.003034	2.374	5259
rs759998	19	15616442	T	0.2031	0.35	C	8.785	0.003037	0.4734	5325
rs2649094	8	118347883	T	0.2109	0.3588	A	8.783	0.003041	0.4778	2860
rs10152753	15	28153539	C	0.2109	0.3588	T	8.783	0.003041	0.4778	4630
rs12712884	2	23287605	C	0.07031	0.1832	G	8.782	0.003042	0.3372	472
rs10489984	2	70625963	T	0.07031	0.1832	C	8.782	0.003042	0.3372	555
rs376510	6	31796179	T	0.07031	0.1832	C	8.782	0.003042	0.3372	1955
rs7741742	6	162342768	G	0.07031	0.1832	T	8.782	0.003042	0.3372	2229
rs511963	3	53445903	G	0.2656	0.4198	A	8.782	0.003043	0.4998	941
rs6942257	6	148713445	C	0.5806	0.4192	G	8.779	0.003047	1.918	2160
rs12361738	11	36053545	C	0.3672	0.5273	G	8.779	0.003047	0.5201	3717
rs2827054	21	22104937	G	0.5806	0.4192	A	8.779	0.003047	1.918	5595
rs7306558	12	57267055	C	0.3672	0.5271	T	8.778	0.003048	0.5205	4085
rs1196185	2	182593204	T	0.2344	0.1183	A	8.778	0.00305	2.281	718
rs10007350	4	181363492	A	0.2344	0.1183	G	8.778	0.00305	2.281	1484
rs13274503	8	68850232	A	0.2344	0.1183	G	8.778	0.00305	2.281	2735
rs6496080	15	93340102	T	0.2344	0.1183	C	8.778	0.00305	2.281	4778
rs12481513	20	58105811	T	0.2344	0.1183	C	8.778	0.00305	2.281	5560
rs7127243	11	100887235	A	0.3047	0.4618	G	8.777	0.003051	0.5106	3897
rs7927859	11	100888916	A	0.3047	0.4618	G	8.777	0.003051	0.5106	3898
rs10895127	11	100889822	A	0.3047	0.4618	G	8.777	0.003051	0.5106	3899
rs4285844	11	100893168	G	0.3047	0.4618	C	8.777	0.003051	0.5106	3900
rs9865100	3	168403309	G	0.2031	0.09542	A	8.776	0.003053	2.416	1131
rs7642511	3	173528807	C	0.5078	0.3511	T	8.776	0.003053	1.906	1146
rs9455515	6	169108973	A	0.2031	0.09542	C	8.776	0.003053	2.416	2245
rs1319458	8	139172074	T	0.5078	0.3511	A	8.776	0.003053	1.906	2918
rs10119847	9	104533035	C	0.2031	0.09542	T	8.776	0.003053	2.416	3157
rs17097460	10	120053651	A	0.2031	0.09542	G	8.776	0.003053	2.416	3560
rs1956468	14	29761180	A	0.2031	0.09542	G	8.776	0.003053	2.416	4443
rs7643847	3	98432373	T	0.125	0.2557	C	8.772	0.00306	0.4158	1013
rs9914390	17	13667601	T	0.1032	0.03053	C	8.769	0.003063	3.653	5007
rs6103944	20	43031880	A	0.1032	0.03053	G	8.769	0.003063	3.653	5519
rs1367903	12	126809861	T	0.2698	0.145	C	8.769	0.003064	2.178	4216
rs7324708	13	73497875	A	0.2698	0.145	G	8.769	0.003064	2.178	4347
rs580209	2	239065169	G	0.371	0.2269	T	8.769	0.003065	2.009	830
rs10759668	9	115780201	C	0.371	0.2269	A	8.769	0.003065	2.009	3193
rs10218584	1	21347067	G	0.3468	0.5077	C	8.765	0.003071	0.5148	50
rs1109630	13	113839092	C	0.5625	0.4031	T	8.763	0.003074	1.904	4424
rs2395351	6	33208405	C	0.4206	0.271	T	8.762	0.003076	1.953	1962
rs2710555	4	126461321	C	0.3672	0.2252	T	8.76	0.003079	1.996	1374
rs474296	9	4119262	C	0.3672	0.2252	G	8.76	0.003079	1.996	2959
rs199067	6	23591265	T	0.3047	0.1731	C	8.759	0.003081	2.094	1907
rs10089190	8	52620923	G	0.3047	0.1731	T	8.759	0.003081	2.094	2671
rs957643	7	25158200	C	0.2778	0.4341	T	8.757	0.003085	0.5014	2326
rs10065119	5	18813894	G	0.1719	0.313	A	8.755	0.003088	0.4556	1540
rs948404	11	119655743	A	0.1719	0.313	G	8.755	0.003088	0.4556	3956
rs3131009	6	31206811	G	0.2188	0.1069	A	8.753	0.003091	2.34	1953
rs1522707	8	104357021	G	0.2188	0.1069	A	8.753	0.003091	2.34	2804
rs1258784	15	30925069	C	0.2188	0.1069	T	8.753	0.003091	2.34	4635
rs11739839	5	57092020	C	0.375	0.5346	A	8.752	0.003092	0.5223	1612
rs1554279	9	109769058	C	0.4921	0.3359	T	8.752	0.003092	1.915	3169
rs35625199	14	28809990	A	0.3828	0.2385	C	8.751	0.003095	1.981	4440
rs2891833	2	220471528	T	0.3968	0.25	C	8.747	0.003101	1.974	785
rs12712887	2	23292037	G	0.3281	0.1923	A	8.747	0.003102	2.051	474
rs846932	7	105113392	A	0.375	0.5344	G	8.745	0.003104	0.5229	2518
rs4466456	9	70412722	A	0.375	0.5344	G	8.745	0.003104	0.5229	3052
rs7140553	14	85260342	C	0.375	0.5344	T	8.745	0.003104	0.5229	4556
rs1201915	20	58708200	G	0.3828	0.5426	A	8.745	0.003104	0.5228	5572
rs6845531	4	75623991	A	0.5317	0.3731	G	8.744	0.003106	1.908	1295
rs907875	17	5443385	C	0.4453	0.2939	T	8.742	0.00311	1.929	4991
rs13035978	2	202664601	G	0.0625	0.1718	A	8.741	0.003111	0.3215	746
rs2395788	6	41834317	A	0.0625	0.1718	G	8.741	0.003111	0.3215	1987
rs3765555	9	6525975	T	0.0625	0.1718	G	8.741	0.003111	0.3215	2970
rs7842238	8	137423882	T	0.1328	0.2654	G	8.738	0.003116	0.4239	2914
rs225419	21	42618648	C	0.2857	0.4423	T	8.738	0.003116	0.5043	5644
rs4831516	8	13865505	G	0.1111	0.03488	A	8.736	0.00312	3.458	2616
rs1331387	9	77974145	A	0.3984	0.2519	G	8.735	0.003121	1.967	3092
rs894517	11	27179865	G	0.3984	0.2519	C	8.735	0.003121	1.967	3703
rs17494938	4	80466366	C	0.5794	0.4192	T	8.734	0.003124	1.908	1309
rs17524110	11	41452454	C	0.5794	0.4192	G	8.734	0.003124	1.908	3731
rs17333102	7	48879023	G	0.3333	0.1962	A	8.733	0.003125	2.049	2391
rs10010958	4	147731368	T	0.05469	0.1603	C	8.732	0.003127	0.303	1409
rs17581815	4	149499498	C	0.05469	0.1603	T	8.732	0.003127	0.303	1413
rs3851200	6	113781115	G	0.5952	0.4351	A	8.732	0.003127	1.909	2106
rs237025	6	149763383	A	0.3828	0.5423	G	8.732	0.003128	0.5235	2172
rs10767883	11	30930779	T	0.3828	0.5423	A	8.732	0.003128	0.5235	3711
rs8078468	17	42341715	G	0.254	0.4077	A	8.731	0.003128	0.4946	5067
rs644239	20	56223249	T	0.5397	0.3808	C	8.732	0.003128	1.907	5552
rs1891046	6	4855369	A	0.1016	0.2252	G	8.731	0.003129	0.3889	1839
rs1350552	18	28282086	T	0.1016	0.2252	C	8.731	0.003129	0.3889	5177
rs7987430	13	110632096	C	0.3333	0.4924	G	8.73	0.00313	0.5155	4418
rs12100867	14	100582840	T	0.2656	0.1423	C	8.725	0.003139	2.18	4599
rs1951032	14	100588513	A	0.2656	0.1423	G	8.725	0.003139	2.18	4600
rs952890	7	42608892	T	0.5	0.3435	C	8.724	0.003141	1.911	2373
rs984153	2	5140178	G	0.1406	0.2748	T	8.722	0.003144	0.4318	424
rs422672	5	31737903	T	0.1406	0.2748	C	8.722	0.003144	0.4318	1553
rs17158104	7	29489667	T	0.1406	0.2748	A	8.722	0.003144	0.4318	2338
rs16883437	8	113407962	T	0.1406	0.2748	C	8.722	0.003144	0.4318	2838
rs7860044	9	79339822	T	0.1406	0.2748	G	8.722	0.003144	0.4318	3107
rs2271580	11	3604709	T	0.1406	0.2748	C	8.722	0.003144	0.4318	3619
rs7124400	11	3605121	G	0.1406	0.2748	C	8.722	0.003144	0.4318	3620
rs12080155	1	242382541	A	0.1094	0.03435	G	8.721	0.003145	3.452	396
rs1579491	2	37872165	A	0.1094	0.03435	G	8.721	0.003145	3.452	497
rs9357783	6	53986773	C	0.1094	0.03435	G	8.721	0.003145	3.452	2006
rs1591510	6	76283809	T	0.1094	0.03435	C	8.721	0.003145	3.452	2033
rs7769153	6	131298057	G	0.1094	0.03435	T	8.721	0.003145	3.452	2129
rs6986838	8	91263730	A	0.1094	0.03435	T	8.721	0.003145	3.452	2779
rs11009689	10	34574216	C	0.1094	0.03435	G	8.721	0.003145	3.452	3347
rs7930097	11	19575816	A	0.1094	0.03435	G	8.721	0.003145	3.452	3670
rs11222706	11	130963776	A	0.1094	0.03435	C	8.721	0.003145	3.452	3978
rs11026663	11	22549561	C	0.5635	0.4038	T	8.72	0.003147	1.906	3681
rs320497	8	113016438	T	0.1562	0.2939	A	8.719	0.00315	0.4449	2830
rs237035	6	149752541	T	0.3828	0.542	C	8.718	0.003151	0.5242	2171
rs975907	15	22531366	A	0.3828	0.542	G	8.718	0.003151	0.5242	4617
rs9514215	13	103564512	A	0.5234	0.3664	G	8.716	0.003155	1.899	4404
rs4432291	17	68118637	A	0.5234	0.3664	G	8.716	0.003155	1.899	5115
rs10102076	8	64340267	C	0.4141	0.2656	T	8.712	0.003161	1.954	2717
rs11842565	13	73742929	C	0.09677	0.02692	T	8.71	0.003164	3.872	4348
rs10895125	11	100877138	T	0.3125	0.4695	C	8.709	0.003166	0.5137	3894
rs9551113	13	24018453	G	0.2063	0.3538	A	8.699	0.003183	0.4748	4244
rs11695028	2	204592877	A	0.381	0.2364	G	8.698	0.003186	1.987	750
rs10176695	2	59125286	A	0.1719	0.07364	C	8.696	0.003189	2.611	527
rs4242282	6	150315039	C	0.2656	0.4192	G	8.696	0.003189	0.5011	2182
rs4909596	8	137554689	A	0.2656	0.4192	G	8.696	0.003189	0.5011	2915
rs2118007	12	31259898	C	0.2578	0.4109	T	8.696	0.003189	0.4981	4055
rs2472708	17	18857962	A	0.2578	0.4109	G	8.696	0.003189	0.4981	5015
rs2104452	13	100370061	G	0.3906	0.5496	A	8.695	0.003191	0.5253	4387
rs11185248	1	108412524	T	0.3651	0.2231	C	8.694	0.003192	2.003	221
rs2520496	4	150036502	G	0.4688	0.3154	A	8.695	0.003192	1.915	1416
rs9918728	7	48896160	A	0.3651	0.2231	G	8.694	0.003192	2.003	2392
rs2668110	8	139006934	C	0.5703	0.4115	T	8.694	0.003192	1.898	2917
rs34579	12	95050134	T	0.5703	0.4115	C	8.694	0.003192	1.898	4145
rs2614119	5	153269618	G	0.5312	0.374	A	8.693	0.003195	1.897	1748
rs10764926	10	131707697	T	0.5312	0.374	C	8.693	0.003195	1.897	3600
rs16905508	8	137183088	G	0.02344	0.1107	C	8.691	0.003198	0.1928	2913
rs7563111	2	16927646	G	0.2344	0.3846	A	8.69	0.003199	0.4898	455
rs767326	17	47260695	A	0.5859	0.4269	C	8.69	0.003199	1.9	5074
rs4415215	7	10192195	C	0.2734	0.4275	T	8.688	0.003202	0.504	2289
rs11193432	10	109186899	T	0.1641	0.0687	C	8.688	0.003202	2.66	3518
rs12571469	10	109191622	A	0.1641	0.0687	G	8.688	0.003202	2.66	3519
rs7484184	11	68907470	A	0.1641	0.0687	G	8.688	0.003202	2.66	3803
rs7180563	15	27654339	A	0.1641	0.0687	C	8.688	0.003202	2.66	4628
rs7180782	15	27654486	A	0.1641	0.0687	G	8.688	0.003202	2.66	4629
rs11652429	17	29531710	C	0.1641	0.0687	G	8.688	0.003202	2.66	5037
rs11080256	17	29532895	A	0.1641	0.0687	G	8.688	0.003202	2.66	5039
rs9953837	18	59776338	C	0.2734	0.4275	T	8.688	0.003202	0.504	5250
rs4433354	1	176799107	C	0.1875	0.08462	T	8.688	0.003203	2.497	296
rs4831373	8	12722750	C	0.5794	0.4198	A	8.688	0.003203	1.903	2606
rs1046491	18	9272142	C	0.1875	0.08462	T	8.688	0.003203	2.497	5151
rs926184	21	15267502	A	0.1875	0.08462	G	8.688	0.003203	2.497	5586
rs230823	5	56993653	T	0.2302	0.3808	A	8.686	0.003207	0.4862	1602
rs11967114	6	6572936	C	0.1587	0.06489	G	8.686	0.003207	2.719	1846
rs2514334	8	99181082	G	0.2302	0.3808	A	8.686	0.003207	0.4862	2789
rs9963851	18	59728021	G	0.2143	0.3626	A	8.682	0.003214	0.4794	5246
rs10910060	1	2292771	A	0.2734	0.1489	G	8.681	0.003215	2.152	4
rs12361016	11	80476093	T	0.2734	0.1489	C	8.681	0.003215	2.152	3822
rs3736255	15	96294895	A	0.2734	0.1489	G	8.681	0.003215	2.152	4785
rs4135304	3	12369601	A	0.1406	0.05344	G	8.679	0.003219	2.899	887
rs360871	3	13082882	A	0.1406	0.05344	G	8.679	0.003219	2.899	889
rs10502570	18	27211070	T	0.1406	0.05344	A	8.679	0.003219	2.899	5175
rs7506817	18	50529621	A	0.1406	0.05344	G	8.679	0.003219	2.899	5221
rs10185384	2	141912481	C	0.6016	0.4427	T	8.676	0.003224	1.9	633
rs3005509	6	74585219	T	0.6016	0.4427	G	8.676	0.003224	1.9	2028
rs845558	7	55215082	A	0.3333	0.4922	G	8.676	0.003224	0.5157	2434
rs11192008	10	106079416	A	0.4531	0.3015	G	8.672	0.003231	1.919	3482
rs10125219	9	108981209	A	0.4206	0.2713	C	8.67	0.003236	1.95	3165
rs11727885	4	55724591	C	0.2381	0.3893	T	8.668	0.003239	0.4902	1280
rs6888551	5	149675642	T	0.1953	0.3397	G	8.665	0.003243	0.4718	1735
rs6985187	8	66544129	A	0.1953	0.3397	G	8.665	0.003243	0.4718	2730
rs4796793	17	37795736	G	0.4524	0.3	C	8.665	0.003243	1.928	5057
rs1127986	17	78480533	C	0.1953	0.3397	T	8.665	0.003243	0.4718	5136
rs3926367	12	1634137	A	0.2734	0.1484	G	8.66	0.003253	2.159	3993
rs1401967	3	152984767	G	0.3438	0.2061	T	8.659	0.003254	2.018	1095
rs7650445	3	152985219	G	0.3438	0.2061	A	8.659	0.003254	2.018	1096
rs7833292	8	72727806	G	0.5469	0.3893	T	8.66	0.003254	1.893	2742
rs1574768	9	14684372	T	0.3438	0.2061	C	8.659	0.003254	2.018	3006
rs11265506	1	159112325	C	0.08594	0.2038	T	8.657	0.003258	0.3672	265
rs2147939	10	3312307	C	0.5317	0.374	A	8.657	0.003258	1.9	3255
rs7951190	11	97562149	C	0.1016	0.2248	A	8.657	0.003258	0.3898	3869
rs17741300	17	8840605	T	0.3016	0.1705	C	8.656	0.003259	2.1	4998
rs1018491	20	3649132	C	0.5078	0.3516	T	8.655	0.003262	1.903	5407
rs12502456	4	16899840	G	0.1032	0.03077	C	8.649	0.003273	3.624	1215
rs13383199	2	43275253	G	0.1048	0.2308	C	8.648	0.003275	0.3904	504
rs17293355	10	15402797	A	0.1048	0.2308	G	8.648	0.003275	0.3904	3294
rs2066916	7	8454146	G	0.3203	0.4771	C	8.646	0.003277	0.5165	2274
rs167069	8	115492758	T	0.3203	0.4771	C	8.646	0.003277	0.5165	2856
rs10103568	8	88765955	T	0.5781	0.4198	C	8.644	0.003281	1.894	2775
rs1871458	14	80185634	G	0.5625	0.4046	A	8.644	0.003282	1.892	4527
rs11134640	5	169975282	A	0.25	0.1308	G	8.638	0.003293	2.216	1812
rs1423375	5	58132988	G	0.4766	0.3231	C	8.633	0.003301	1.908	1622
rs9596875	13	53405154	G	0.375	0.2328	C	8.632	0.003304	1.977	4313
rs7670523	4	171827548	G	0.254	0.1336	C	8.63	0.003306	2.208	1444
rs6583612	8	143345150	A	0.254	0.1336	G	8.63	0.003306	2.208	2931
rs11064121	12	639383	T	0.254	0.1336	C	8.63	0.003306	2.208	3990
rs485503	20	4269955	G	0.254	0.1336	T	8.63	0.003306	2.208	5414
rs415817	5	71880634	T	0.3906	0.2462	C	8.628	0.00331	1.963	1646
rs7247741	19	35482793	A	0.3359	0.1992	G	8.628	0.00331	2.033	5352
rs1945412	11	21316046	G	0.1094	0.2346	A	8.628	0.003311	0.4006	3677
rs5749770	22	32972970	A	0.1094	0.2346	G	8.628	0.003311	0.4006	5696
rs10929097	2	235697706	G	0.2619	0.4154	A	8.623	0.00332	0.4994	812
rs653791	1	184464527	G	0.1984	0.09231	C	8.621	0.003322	2.434	307
rs1795011	1	184472811	T	0.1984	0.09231	C	8.621	0.003322	2.434	317
rs12552330	9	21370237	C	0.1984	0.09231	A	8.621	0.003322	2.434	3023
rs8019073	14	89016011	A	0.1984	0.09231	C	8.621	0.003322	2.434	4563
rs2047351	15	84570747	A	0.1984	0.09231	G	8.621	0.003322	2.434	4757
rs7600304	2	123241864	G	0.4365	0.2863	A	8.621	0.003323	1.931	603
rs679834	19	20792402	A	0.007812	0.0814	G	8.619	0.003327	0.08886	5334
rs11219930	11	124530463	G	0.0873	0.2061	A	8.611	0.003341	0.3684	3959
rs1407579	13	101405531	G	0.0873	0.2061	A	8.611	0.003341	0.3684	4390
rs9304468	18	20403345	C	0.2656	0.4186	G	8.61	0.003343	0.5024	5169
rs246992	5	1430563	G	0.2969	0.1679	A	8.609	0.003345	2.092	1501
rs16957962	17	9000751	G	0.2969	0.1679	A	8.609	0.003345	2.092	5002
rs10896597	11	56791325	C	0.4609	0.3092	A	8.608	0.003346	1.911	3756
[truncated: 3,750 more rows]
